# Supplementary material for: 4-(4,5-Dihydro-1H-benzo[g]indazol-3-yl)pyridinium chloride dihydrate
Source: Acta Crystallogr Sect E Struct Rep Online. 2012 Jul 7;68(Pt 8):o2366. doi: 10.1107/S160053681203019X (PMC3414298; doi:10.1107/S160053681203019X)
Supplement: Supplementary file 1 [file e-68-o2366-sup1.cif]

##############################################################################
#                                                                            #
# This CIF contains the data in a paper accepted for publication in          #
# Acta Crystallographica Section E. It conforms to the requirements of       #
# Notes for Authors for Acta Crystallographica Section E, and has been       #
# peer reviewed under the auspices of the IUCr Commission on Journals.       #
#                                                                            #
# Full details of the Crystallographic Information File format               #
# are given in the paper "The Crystallographic Information File (CIF):       #
# a New Standard Archive File for Crystallography" by S. R. Hall, F. H.      #
# Allen and I. D. Brown [Acta Cryst. (1991), A47, 655-685].                  #
#                                                                            #
# The current version of the core CIF dictionary is obtainable from          #
# ftp://ftp.iucr.org/pub/cif_core.dic.                                       #
#                                                                            #
# Software is freely available for graphical display of the structure(s)     #
# in this CIF. For information consult the CIF software page                 #
# http://www.iucr.org/resources/cif/software.                                #
#                                                                            #
# This file may be used for bona fide research purposes within the           #
# scientific community so long as proper attribution is given to the journal # 
# article from which it was obtained.                                        #
#                                                                            #
##############################################################################
data_global
_audit_creation_method     SHELXL97
_journal_date_recd_electronic     2012-06-19
_journal_date_accepted     2012-07-02
_journal_name_full     'Acta Crystallographica, Section E'
_journal_year     2012
_journal_volume     68
_journal_issue      8
_journal_page_first     o2366
_journal_page_last     o2366
_journal_paper_category     QO
_journal_paper_doi     10.1107/S160053681203019X
_journal_coeditor_code     RZ2781
_publ_contact_author_name     'Hong-Bo Hou'
_publ_contact_author_address
;
Department of Biology and Chemistry
Bao Shan College
Bao Shan
Yunnan 678000
People's Republic of China
;
_publ_contact_author_email     bsxyylf@163.com
_publ_contact_author_fax     ?
_publ_contact_author_phone     ?
_publ_section_title
;
4-(4,5-Dihydro-1<i>H</i>-benzo[<i>g</i>]indazol-3-yl)pyridinium chloride
dihydrate
;
loop_
    _publ_author_name
    _publ_author_address
    'Luan-Fang Yang'
;
Department of Biology and Chemistry
Bao Shan College
Bao Shan
Yunnan 678000
People's Republic of China
;
    'Hong-Bo Hou'
;
Department of Biology and Chemistry
Bao Shan College
Bao Shan
Yunnan 678000
People's Republic of China
;
    'Yi-Ming Liu'
;
Department of Biology and Chemistry
Bao Shan College
Bao Shan
Yunnan 678000
People's Republic of China
;
data_I
_audit_creation_method     SHELXL97
_chemical_name_systematic
;
4-(4,5-Dihydro-1<i>H</i>-benzo[<i>g</i>]indazol-3-yl)pyridinium
chloride dihydrate
;
_chemical_name_common     ?
_chemical_formula_moiety     'C16 H14 N3 +, Cl -, 2(H2 O)'
_chemical_formula_sum     'C16 H18 Cl N3 O2'
_chemical_formula_iupac     'C16 H14 N3 + , Cl - , 2H2 O'
_chemical_formula_weight     319.78
_chemical_melting_point     ?
_symmetry_cell_setting     triclinic
_symmetry_space_group_name_H-M     'P -1'
_symmetry_space_group_name_Hall     '-P 1'
loop_
    _symmetry_equiv_pos_as_xyz
    'x, y, z'
    '-x, -y, -z'
_cell_length_a     6.7977(5)
_cell_length_b     9.4406(7)
_cell_length_c     12.2691(9)
_cell_angle_alpha     93.846(3)
_cell_angle_beta     96.883(3)
_cell_angle_gamma     93.490(3)
_cell_volume     778.04(10)
_cell_formula_units_Z     2
_cell_measurement_reflns_used     2710
_cell_measurement_theta_min     1.68
_cell_measurement_theta_max     25.03
_cell_measurement_temperature     293(2)
_exptl_crystal_description     block
_exptl_crystal_colour     colourless
_exptl_crystal_size_max     0.22
_exptl_crystal_size_mid     0.19
_exptl_crystal_size_min     0.18
_exptl_crystal_density_diffrn     1.365
_exptl_crystal_density_meas     ?
_exptl_crystal_density_method     'not measured'
_exptl_crystal_F_000     336
_exptl_absorpt_coefficient_mu     0.256
_exptl_absorpt_correction_type     none
_exptl_absorpt_process_details     ?
_exptl_absorpt_correction_T_min     ?
_exptl_absorpt_correction_T_max     ?
_exptl_special_details
;
;
_diffrn_ambient_temperature     293(2)
_diffrn_radiation_type     MoK\a
_diffrn_radiation_wavelength     0.71073
_diffrn_radiation_source     'fine-focus sealed tube'
_diffrn_radiation_monochromator     graphite
_diffrn_measurement_device_type     'Bruker SMART CCD area-detector'
_diffrn_measurement_method     '\f and \w'
_diffrn_detector_area_resol_mean     ?
_diffrn_reflns_number     8076
_diffrn_reflns_av_R_equivalents     0.0328
_diffrn_reflns_av_sigmaI/netI     0.0351
_diffrn_reflns_theta_min     1.68
_diffrn_reflns_theta_max     25.03
_diffrn_reflns_theta_full     25.03
_diffrn_measured_fraction_theta_max     0.985
_diffrn_measured_fraction_theta_full     0.985
_diffrn_reflns_limit_h_min     -8
_diffrn_reflns_limit_h_max     7
_diffrn_reflns_limit_k_min     -10
_diffrn_reflns_limit_k_max     11
_diffrn_reflns_limit_l_min     -14
_diffrn_reflns_limit_l_max     14
_diffrn_standards_number     0
_diffrn_standards_interval_count     0
_diffrn_standards_interval_time     0
_diffrn_standards_decay_%     ?
_refine_special_details
;
Refinement of <i>F</i>^2^ against ALL reflections. The weighted <i>R</i>-factor
<i>wR</i> and goodness of fit <i>S</i> are based on <i>F</i>^2^, conventional
<i>R</i>-factors <i>R</i> are based on <i>F</i>, with <i>F</i> set to zero for
negative <i>F</i>^2^. The threshold expression of <i>F</i>^2^ >
\s(<i>F</i>^2^) is used only for calculating <i>R</i>-factors(gt) <i>etc</i>.
and is not relevant to the choice of reflections for refinement.
<i>R</i>-factors based on <i>F</i>^2^ are statistically about twice as large
as those based on <i>F</i>, and <i>R</i>-factors based on ALL data will be
even larger.
;
_reflns_number_total     2710
_reflns_number_gt     2185
_reflns_threshold_expression     I>2\s(I)
_refine_ls_structure_factor_coef     Fsqd
_refine_ls_matrix_type     full
_refine_ls_R_factor_all     0.0577
_refine_ls_R_factor_gt     0.0451
_refine_ls_wR_factor_gt     0.1118
_refine_ls_wR_factor_ref     0.1191
_refine_ls_goodness_of_fit_ref     1.059
_refine_ls_restrained_S_all     1.059
_refine_ls_number_reflns     2710
_refine_ls_number_parameters     199
_refine_ls_number_restraints     0
_refine_ls_hydrogen_treatment     constr
_refine_ls_weighting_scheme     calc
_refine_ls_weighting_details
       'calc w = 1/[\s^2^(Fo^2^)+(0.0498P)^2^+0.5403P] where P=(Fo^2^+2Fc^2^)/3'
_atom_sites_solution_hydrogens     geom
_atom_sites_solution_primary     direct
_atom_sites_solution_secondary     difmap
_refine_ls_shift/su_max     0.000
_refine_ls_shift/su_mean     0.000
_refine_diff_density_max     0.404
_refine_diff_density_min     -0.324
_refine_ls_extinction_method     none
_refine_ls_extinction_coef     ?
loop_
    _atom_type_symbol
    _atom_type_description
    _atom_type_scat_dispersion_real
    _atom_type_scat_dispersion_imag
    _atom_type_scat_source
    'C' 'C' 0.0033 0.0016
                         'International Tables Vol C Tables 4.2.6.8 and 6.1.1.4'
    'H' 'H' 0.0000 0.0000
                         'International Tables Vol C Tables 4.2.6.8 and 6.1.1.4'
    'N' 'N' 0.0061 0.0033
                         'International Tables Vol C Tables 4.2.6.8 and 6.1.1.4'
    'O' 'O' 0.0106 0.0060
                         'International Tables Vol C Tables 4.2.6.8 and 6.1.1.4'
    'Cl' 'Cl' 0.1484 0.1585
                         'International Tables Vol C Tables 4.2.6.8 and 6.1.1.4'
_computing_data_collection     'SMART (Bruker, 2002)'
_computing_cell_refinement     'SAINT (Bruker, 2002)'
_computing_data_reduction     'SAINT (Bruker, 2002)'
_computing_structure_solution     'SHELXS97 (Sheldrick, 2008)'
_computing_structure_refinement     'SHELXL97 (Sheldrick, 2008)'
_computing_molecular_graphics     'ORTEP-3 for Windows (Farrugia, 1997)'
_computing_publication_material     'WinGX (Farrugia, 1999)'
loop_
    _atom_site_type_symbol
    _atom_site_label
    _atom_site_fract_x
    _atom_site_fract_y
    _atom_site_fract_z
    _atom_site_U_iso_or_equiv
    _atom_site_adp_type
    _atom_site_calc_flag
    _atom_site_refinement_flags
    _atom_site_occupancy
    _atom_site_symmetry_multiplicity
    _atom_site_disorder_assembly
    _atom_site_disorder_group
    C C1 0.3584(4) 0.6698(3) 0.8547(2) 0.0387(6) Uani d . 1 1 . .
    H H1 0.3680 0.6302 0.9224 0.046 Uiso calc R 1 1 . .
    C C2 0.3132(4) 0.5827(3) 0.75906(19) 0.0339(6) Uani d . 1 1 . .
    H H2 0.2903 0.4850 0.7622 0.041 Uiso calc R 1 1 . .
    C C3 0.3018(3) 0.6421(2) 0.65730(17) 0.0247(5) Uani d . 1 1 . .
    C C4 0.3295(3) 0.7899(2) 0.65869(18) 0.0286(5) Uani d . 1 1 . .
    H H4 0.3181 0.8331 0.5925 0.034 Uiso calc R 1 1 . .
    C C5 0.3731(3) 0.8721(3) 0.75539(19) 0.0318(5) Uani d . 1 1 . .
    H H5 0.3921 0.9705 0.7551 0.038 Uiso calc R 1 1 . .
    C C6 0.2672(3) 0.5559(2) 0.55224(17) 0.0230(5) Uani d . 1 1 . .
    C C7 0.2449(3) 0.4070(2) 0.52895(17) 0.0240(5) Uani d . 1 1 . .
    C C8 0.2336(4) 0.2806(2) 0.5973(2) 0.0322(6) Uani d . 1 1 . .
    H H8A 0.1014 0.2683 0.6190 0.039 Uiso calc R 1 1 . .
    H H8B 0.3274 0.2978 0.6636 0.039 Uiso calc R 1 1 . .
    C C9 0.2217(3) 0.3888(2) 0.41550(18) 0.0240(5) Uani d . 1 1 . .
    C C10 0.2804(4) 0.1448(3) 0.5328(2) 0.0364(6) Uani d . 1 1 . .
    H H10A 0.4234 0.1391 0.5418 0.044 Uiso calc R 1 1 . .
    H H10B 0.2237 0.0638 0.5659 0.044 Uiso calc R 1 1 . .
    C C11 0.2075(3) 0.1303(2) 0.4108(2) 0.0312(5) Uani d . 1 1 . .
    C C12 0.1880(3) 0.2522(2) 0.35072(19) 0.0271(5) Uani d . 1 1 . .
    C C13 0.1380(3) 0.2384(3) 0.2367(2) 0.0315(5) Uani d . 1 1 . .
    H H13 0.1258 0.3190 0.1975 0.038 Uiso calc R 1 1 . .
    C C14 0.1064(4) 0.1042(3) 0.1821(2) 0.0403(6) Uani d . 1 1 . .
    H H14 0.0743 0.0949 0.1060 0.048 Uiso calc R 1 1 . .
    C C15 0.1224(4) -0.0156(3) 0.2399(2) 0.0437(7) Uani d . 1 1 . .
    H H15 0.0997 -0.1054 0.2028 0.052 Uiso calc R 1 1 . .
    C C16 0.1723(4) -0.0027(3) 0.3532(2) 0.0395(6) Uani d . 1 1 . .
    H H16 0.1824 -0.0843 0.3914 0.047 Uiso calc R 1 1 . .
    N N1 0.3885(3) 0.8098(2) 0.85102(16) 0.0349(5) Uani d . 1 1 . .
    H H1N 0.4187 0.8619 0.9116 0.042 Uiso calc R 1 1 . .
    N N2 0.2606(3) 0.62466(19) 0.45875(14) 0.0249(4) Uani d . 1 1 . .
    N N3 0.2321(3) 0.52067(19) 0.37761(14) 0.0248(4) Uani d . 1 1 . .
    H H3 0.2214 0.5357 0.3089 0.030 Uiso calc R 1 1 . .
    O O1W 0.8185(3) 0.6654(3) 0.04112(19) 0.0691(7) Uani d . 1 1 . .
    H H1WA 0.9413 0.6435 0.0647 0.083 Uiso d R 1 1 . .
    H H1WB 0.7964 0.5906 -0.0050 0.083 Uiso d R 1 1 . .
    O O2W 0.5429(3) 0.85870(19) 0.07832(14) 0.0399(5) Uani d . 1 1 . .
    H H2WA 0.4837 0.7898 0.1118 0.048 Uiso d R 1 1 . .
    H H2WB 0.6532 0.8085 0.0732 0.048 Uiso d R 1 1 . .
    Cl Cl1 0.25495(10) 0.60918(7) 0.13519(5) 0.0441(2) Uani d . 1 1 . .
loop_
    _atom_site_aniso_label
    _atom_site_aniso_U_11
    _atom_site_aniso_U_22
    _atom_site_aniso_U_33
    _atom_site_aniso_U_12
    _atom_site_aniso_U_13
    _atom_site_aniso_U_23
    C1 0.0428(15) 0.0472(17) 0.0268(12) 0.0083(12) 0.0023(10) 0.0076(11)
    C2 0.0393(14) 0.0321(14) 0.0313(12) 0.0048(11) 0.0043(10) 0.0078(11)
    C3 0.0193(11) 0.0282(13) 0.0277(11) 0.0045(9) 0.0045(8) 0.0048(9)
    C4 0.0290(12) 0.0281(13) 0.0299(12) 0.0040(10) 0.0061(9) 0.0043(10)
    C5 0.0298(13) 0.0295(13) 0.0362(13) 0.0028(10) 0.0062(10) -0.0008(11)
    C6 0.0206(11) 0.0237(12) 0.0259(11) 0.0022(9) 0.0043(8) 0.0069(9)
    C7 0.0185(11) 0.0239(12) 0.0308(11) 0.0033(9) 0.0044(9) 0.0057(9)
    C8 0.0338(13) 0.0265(13) 0.0383(13) 0.0043(10) 0.0067(10) 0.0114(11)
    C9 0.0202(11) 0.0216(12) 0.0314(12) 0.0028(9) 0.0053(9) 0.0062(9)
    C10 0.0356(14) 0.0262(14) 0.0503(15) 0.0063(10) 0.0094(11) 0.0122(12)
    C11 0.0221(12) 0.0234(13) 0.0496(14) 0.0024(9) 0.0100(10) 0.0042(11)
    C12 0.0200(11) 0.0247(13) 0.0372(12) 0.0011(9) 0.0080(9) 0.0001(10)
    C13 0.0238(12) 0.0305(14) 0.0412(13) 0.0021(10) 0.0088(10) 0.0005(11)
    C14 0.0342(14) 0.0385(16) 0.0463(15) -0.0001(11) 0.0064(11) -0.0101(13)
    C15 0.0367(15) 0.0264(14) 0.0659(18) -0.0017(11) 0.0103(13) -0.0144(13)
    C16 0.0321(14) 0.0236(13) 0.0637(18) 0.0008(10) 0.0104(12) 0.0032(12)
    N1 0.0318(11) 0.0424(14) 0.0292(10) 0.0034(9) 0.0020(8) -0.0063(9)
    N2 0.0266(10) 0.0214(10) 0.0270(9) 0.0023(8) 0.0035(7) 0.0033(8)
    N3 0.0286(10) 0.0227(10) 0.0232(9) 0.0024(8) 0.0030(7) 0.0021(8)
    O1W 0.0588(14) 0.0699(16) 0.0761(15) 0.0245(12) -0.0030(11) -0.0103(12)
    O2W 0.0382(10) 0.0376(11) 0.0409(10) 0.0052(8) 0.0003(8) -0.0142(8)
    Cl1 0.0570(4) 0.0417(4) 0.0343(3) 0.0068(3) 0.0048(3) 0.0064(3)
_geom_special_details
;
All e.s.d.'s (except the e.s.d. in the dihedral angle between two l.s. planes)
are estimated using the full covariance matrix. The cell e.s.d.'s are taken
into account individually in the estimation of e.s.d.'s in distances, angles
and torsion angles; correlations between e.s.d.'s in cell parameters are only
used when they are defined by crystal symmetry. An approximate (isotropic)
treatment of cell e.s.d.'s is used for estimating e.s.d.'s involving l.s.
planes.
;
loop_
    _geom_bond_atom_site_label_1
    _geom_bond_atom_site_label_2
    _geom_bond_site_symmetry_2
    _geom_bond_distance
    _geom_bond_publ_flag
    C1 N1 . 1.330(3) ?
    C1 C2 . 1.378(3) ?
    C1 H1 . 0.9300 ?
    C2 C3 . 1.398(3) ?
    C2 H2 . 0.9300 ?
    C3 C4 . 1.395(3) ?
    C3 C6 . 1.464(3) ?
    C4 C5 . 1.365(3) ?
    C4 H4 . 0.9300 ?
    C5 N1 . 1.344(3) ?
    C5 H5 . 0.9300 ?
    C6 N2 . 1.353(3) ?
    C6 C7 . 1.411(3) ?
    C7 C9 . 1.380(3) ?
    C7 C8 . 1.507(3) ?
    C8 C10 . 1.532(3) ?
    C8 H8A . 0.9700 ?
    C8 H8B . 0.9700 ?
    C9 N3 . 1.359(3) ?
    C9 C12 . 1.459(3) ?
    C10 C11 . 1.514(4) ?
    C10 H10A . 0.9700 ?
    C10 H10B . 0.9700 ?
    C11 C16 . 1.392(3) ?
    C11 C12 . 1.413(3) ?
    C12 C13 . 1.395(3) ?
    C13 C14 . 1.385(3) ?
    C13 H13 . 0.9300 ?
    C14 C15 . 1.378(4) ?
    C14 H14 . 0.9300 ?
    C15 C16 . 1.386(4) ?
    C15 H15 . 0.9300 ?
    C16 H16 . 0.9300 ?
    N1 H1N . 0.8600 ?
    N2 N3 . 1.339(2) ?
    N3 H3 . 0.8600 ?
    O1W H1WA . 0.8917 ?
    O1W H1WB . 0.8693 ?
    O2W H2WA . 0.8928 ?
    O2W H2WB . 0.9171 ?
loop_
    _geom_angle_atom_site_label_1
    _geom_angle_atom_site_label_2
    _geom_angle_atom_site_label_3
    _geom_angle_site_symmetry_1
    _geom_angle_site_symmetry_3
    _geom_angle
    _geom_angle_publ_flag
    N1 C1 C2 . . 120.6(2) ?
    N1 C1 H1 . . 119.7 ?
    C2 C1 H1 . . 119.7 ?
    C1 C2 C3 . . 119.6(2) ?
    C1 C2 H2 . . 120.2 ?
    C3 C2 H2 . . 120.2 ?
    C4 C3 C2 . . 117.2(2) ?
    C4 C3 C6 . . 120.0(2) ?
    C2 C3 C6 . . 122.8(2) ?
    C5 C4 C3 . . 121.2(2) ?
    C5 C4 H4 . . 119.4 ?
    C3 C4 H4 . . 119.4 ?
    N1 C5 C4 . . 119.4(2) ?
    N1 C5 H5 . . 120.3 ?
    C4 C5 H5 . . 120.3 ?
    N2 C6 C7 . . 111.32(19) ?
    N2 C6 C3 . . 117.73(19) ?
    C7 C6 C3 . . 130.9(2) ?
    C9 C7 C6 . . 104.38(19) ?
    C9 C7 C8 . . 120.7(2) ?
    C6 C7 C8 . . 134.9(2) ?
    C7 C8 C10 . . 111.05(19) ?
    C7 C8 H8A . . 109.4 ?
    C10 C8 H8A . . 109.4 ?
    C7 C8 H8B . . 109.4 ?
    C10 C8 H8B . . 109.4 ?
    H8A C8 H8B . . 108.0 ?
    N3 C9 C7 . . 106.99(19) ?
    N3 C9 C12 . . 127.6(2) ?
    C7 C9 C12 . . 125.4(2) ?
    C11 C10 C8 . . 116.6(2) ?
    C11 C10 H10A . . 108.1 ?
    C8 C10 H10A . . 108.1 ?
    C11 C10 H10B . . 108.1 ?
    C8 C10 H10B . . 108.1 ?
    H10A C10 H10B . . 107.3 ?
    C16 C11 C12 . . 118.1(2) ?
    C16 C11 C10 . . 121.2(2) ?
    C12 C11 C10 . . 120.5(2) ?
    C13 C12 C11 . . 120.4(2) ?
    C13 C12 C9 . . 123.8(2) ?
    C11 C12 C9 . . 115.8(2) ?
    C14 C13 C12 . . 119.8(2) ?
    C14 C13 H13 . . 120.1 ?
    C12 C13 H13 . . 120.1 ?
    C15 C14 C13 . . 120.4(3) ?
    C15 C14 H14 . . 119.8 ?
    C13 C14 H14 . . 119.8 ?
    C14 C15 C16 . . 120.2(2) ?
    C14 C15 H15 . . 119.9 ?
    C16 C15 H15 . . 119.9 ?
    C15 C16 C11 . . 121.1(2) ?
    C15 C16 H16 . . 119.4 ?
    C11 C16 H16 . . 119.4 ?
    C1 N1 C5 . . 121.9(2) ?
    C1 N1 H1N . . 119.0 ?
    C5 N1 H1N . . 119.0 ?
    N3 N2 C6 . . 104.52(17) ?
    N2 N3 C9 . . 112.78(17) ?
    N2 N3 H3 . . 123.6 ?
    C9 N3 H3 . . 123.6 ?
    H1WA O1W H1WB . . 93.0 ?
    H2WA O2W H2WB . . 92.1 ?
loop_
    _geom_torsion_atom_site_label_1
    _geom_torsion_atom_site_label_2
    _geom_torsion_atom_site_label_3
    _geom_torsion_atom_site_label_4
    _geom_torsion_site_symmetry_1
    _geom_torsion_site_symmetry_2
    _geom_torsion_site_symmetry_3
    _geom_torsion_site_symmetry_4
    _geom_torsion
    _geom_torsion_publ_flag
    N1 C1 C2 C3 . . . . 1.0(4) ?
    C1 C2 C3 C4 . . . . -2.6(3) ?
    C1 C2 C3 C6 . . . . 176.0(2) ?
    C2 C3 C4 C5 . . . . 2.4(3) ?
    C6 C3 C4 C5 . . . . -176.3(2) ?
    C3 C4 C5 N1 . . . . -0.4(3) ?
    C4 C3 C6 N2 . . . . -0.9(3) ?
    C2 C3 C6 N2 . . . . -179.5(2) ?
    C4 C3 C6 C7 . . . . 176.5(2) ?
    C2 C3 C6 C7 . . . . -2.0(4) ?
    N2 C6 C7 C9 . . . . -0.7(2) ?
    C3 C6 C7 C9 . . . . -178.3(2) ?
    N2 C6 C7 C8 . . . . -177.6(2) ?
    C3 C6 C7 C8 . . . . 4.8(4) ?
    C9 C7 C8 C10 . . . . 23.2(3) ?
    C6 C7 C8 C10 . . . . -160.4(2) ?
    C6 C7 C9 N3 . . . . 0.4(2) ?
    C8 C7 C9 N3 . . . . 177.81(19) ?
    C6 C7 C9 C12 . . . . -178.3(2) ?
    C8 C7 C9 C12 . . . . -0.9(3) ?
    C7 C8 C10 C11 . . . . -36.3(3) ?
    C8 C10 C11 C16 . . . . -155.3(2) ?
    C8 C10 C11 C12 . . . . 29.6(3) ?
    C16 C11 C12 C13 . . . . -1.0(3) ?
    C10 C11 C12 C13 . . . . 174.2(2) ?
    C16 C11 C12 C9 . . . . 178.5(2) ?
    C10 C11 C12 C9 . . . . -6.2(3) ?
    N3 C9 C12 C13 . . . . -7.7(4) ?
    C7 C9 C12 C13 . . . . 170.8(2) ?
    N3 C9 C12 C11 . . . . 172.8(2) ?
    C7 C9 C12 C11 . . . . -8.8(3) ?
    C11 C12 C13 C14 . . . . 0.3(3) ?
    C9 C12 C13 C14 . . . . -179.2(2) ?
    C12 C13 C14 C15 . . . . 0.6(4) ?
    C13 C14 C15 C16 . . . . -0.7(4) ?
    C14 C15 C16 C11 . . . . -0.1(4) ?
    C12 C11 C16 C15 . . . . 0.9(3) ?
    C10 C11 C16 C15 . . . . -174.3(2) ?
    C2 C1 N1 C5 . . . . 1.1(4) ?
    C4 C5 N1 C1 . . . . -1.4(3) ?
    C7 C6 N2 N3 . . . . 0.7(2) ?
    C3 C6 N2 N3 . . . . 178.68(17) ?
    C6 N2 N3 C9 . . . . -0.5(2) ?
    C7 C9 N3 N2 . . . . 0.0(2) ?
    C12 C9 N3 N2 . . . . 178.70(19) ?
loop_
    _geom_hbond_atom_site_label_D
    _geom_hbond_atom_site_label_H
    _geom_hbond_atom_site_label_A
    _geom_hbond_site_symmetry_A
    _geom_hbond_distance_DH
    _geom_hbond_distance_HA
    _geom_hbond_distance_DA
    _geom_hbond_angle_DHA
    N1 H1N O2W 1_556 0.86 2.12 2.856(2) 143.4
    N3 H3 Cl1 . 0.86 2.32 3.1618(19) 167.4
    O1W H1WA Cl1 1_655 0.89 2.25 3.142(2) 174.1
    O1W H1WB Cl1 2_665 0.87 2.37 3.237(3) 177.7
    O2W H2WA Cl1 . 0.89 2.29 3.139(2) 158.1
    O2W H2WB O1W 1 0.92 1.86 2.749(3) 162.4
