# Supplementary material for: 4-(4,5-Dihydro-1H-benzo[g]indazol-3-yl)pyridinium chloride dihydrate
Source: Acta Crystallogr Sect E Struct Rep Online. 2012 Jul 7;68(Pt 8):o2366. doi: 10.1107/S160053681203019X (PMC3414298; doi:10.1107/S160053681203019X)
Supplement: Supplementary file 2 [file e-68-o2366-Isup2.hkl]

# 
# h,k,l, Fc-squared, Fo-squared, sigma(Fo-squared) and status flag 
# 
data_I
_shelx_title ' o in P -1' 
_shelx_refln_list_code          4 
_shelx_F_calc_maximum      146.79 
_exptl_crystal_F_000       328.00 
_reflns_d_resolution_high  0.8398 
 
loop_ 
 _symmetry_equiv_pos_as_xyz 
 'x, y, z' 
 '-x, -y, -z' 
 
_cell_length_a     6.7977 
_cell_length_b     9.4406 
_cell_length_c    12.2691 
_cell_angle_alpha  93.846 
_cell_angle_beta   96.883 
_cell_angle_gamma  93.490 
 
_shelx_F_squared_multiplier     1.000 
 
loop_ 
 _refln_index_h 
 _refln_index_k 
 _refln_index_l 
 _refln_F_squared_calc 
 _refln_F_squared_meas 
 _refln_F_squared_sigma 
 _refln_observed_status 
   1   0   0      132.09      146.30      8.26 o 
   2   0   0    14064.07    13981.98    224.87 o 
   3   0   0      133.30      171.21      4.24 o 
   4   0   0      313.89      311.54      5.82 o 
   5   0   0        4.35        4.56      2.04 o 
   6   0   0      100.24      115.14      4.98 o 
   7   0   0        0.99        0.30      2.36 o 
   8   0   0       43.92       50.78      8.31 o 
  -8   1   0       65.95       65.47      6.24 o 
  -7   1   0       24.52       33.84      3.65 o 
  -6   1   0      146.90      158.84      5.81 o 
  -5   1   0       19.04       21.91      2.40 o 
  -4   1   0     4260.02     4362.58     42.93 o 
  -3   1   0      201.79      217.54      4.08 o 
  -2   1   0    17639.77    17719.95    220.34 o 
  -1   1   0       27.73       25.78      3.38 o 
   0   1   0     1130.96     1133.22     13.10 o 
   1   1   0        7.62        3.17      0.48 o 
   2   1   0        9.21       11.98      1.48 o 
   3   1   0      294.81      293.92      6.06 o 
   4   1   0       90.02       76.69      2.46 o 
   5   1   0        1.86        1.35      0.87 o 
   6   1   0      112.11      107.92      7.59 o 
   7   1   0       15.04       12.14      2.49 o 
  -7   2   0        0.70        0.33      1.61 o 
  -6   2   0      600.58      608.84     12.57 o 
  -5   2   0      180.81      174.60      5.69 o 
  -4   2   0      793.60      796.20     12.96 o 
  -3   2   0      785.81      726.71      9.01 o 
  -2   2   0      603.23      625.18     11.81 o 
  -1   2   0     3769.66     3711.49     41.05 o 
   0   2   0       75.57       86.15      1.91 o 
   1   2   0      744.22      734.36     13.46 o 
   2   2   0        0.36        0.97      0.61 o 
   3   2   0      346.00      309.63      9.33 o 
   4   2   0        0.57        0.33      0.63 o 
   5   2   0      409.58      425.30     10.01 o 
   6   2   0       53.84       60.73      3.09 o 
   7   2   0        4.67        1.03      3.77 o 
  -7   3   0       24.72       20.93      3.11 o 
  -6   3   0       50.27       44.49      5.88 o 
  -5   3   0       13.11       15.74      2.30 o 
  -4   3   0        7.98        9.12      1.58 o 
  -3   3   0      191.83      187.87      4.90 o 
  -2   3   0      622.09      691.35     13.15 o 
  -1   3   0      111.41       89.76      2.39 o 
   0   3   0       36.94       33.19      1.34 o 
   1   3   0     4187.45     4101.56     57.81 o 
   2   3   0      401.72      407.51      6.79 o 
   3   3   0      744.40      722.40     10.12 o 
   4   3   0       37.01       33.55      2.27 o 
   5   3   0        0.54        0.10      1.38 o 
   6   3   0        5.31        7.76      3.26 o 
   7   3   0        0.01        0.43      3.03 o 
  -7   4   0        1.83        5.48      2.34 o 
  -6   4   0      189.04      179.01      8.93 o 
  -5   4   0       41.42       40.64      3.42 o 
  -4   4   0      348.06      316.70     10.66 o 
  -3   4   0      520.76      494.37      9.11 o 
  -2   4   0      386.77      356.98      8.42 o 
  -1   4   0     2181.51     2283.21     27.11 o 
   0   4   0     2137.72     2278.17     26.96 o 
   1   4   0        8.82        8.99      1.60 o 
   2   4   0      437.80      453.62      6.67 o 
   3   4   0       27.42       27.08      3.37 o 
   4   4   0      408.41      433.27     13.49 o 
   5   4   0        6.01        3.38      1.66 o 
   6   4   0       83.49       96.23      6.01 o 
   7   4   0       10.79        4.93      3.58 o 
  -7   5   0        3.89        3.28      2.08 o 
  -6   5   0        0.49        1.59      1.57 o 
  -5   5   0      126.39      124.31      6.92 o 
  -4   5   0      217.91      213.56      6.26 o 
  -3   5   0       82.21       79.09      3.45 o 
  -2   5   0      801.96      835.44     10.32 o 
  -1   5   0       21.04       23.83      1.73 o 
   0   5   0      716.70      746.43     10.94 o 
   1   5   0       29.59       35.28      2.61 o 
   2   5   0      280.86      268.07      7.15 o 
   3   5   0       20.08       15.92      2.35 o 
   4   5   0       13.06       16.95      4.81 o 
   5   5   0        6.63        6.91      2.81 o 
   6   5   0       22.87       21.51      3.62 o 
  -7   6   0        0.28        0.71      2.34 o 
  -6   6   0      159.17      146.87      6.49 o 
  -5   6   0        9.74        5.49      1.71 o 
  -4   6   0      173.51      184.18      6.65 o 
  -3   6   0       38.87       39.76      2.83 o 
  -2   6   0      226.26      257.86      6.00 o 
  -1   6   0      970.53     1010.14     14.75 o 
   0   6   0        0.26        0.14      0.72 o 
   1   6   0      205.16      181.10      5.77 o 
   2   6   0       31.26       34.92      3.85 o 
   3   6   0       21.23       22.26      2.79 o 
   4   6   0       22.07       26.09      3.34 o 
   5   6   0       42.59       49.24      7.50 o 
   6   6   0        1.56        1.76      2.14 o 
  -6   7   0       41.88       47.70      5.56 o 
  -5   7   0       32.64       34.76      4.74 o 
  -4   7   0      103.49       96.94      6.01 o 
  -3   7   0      188.46      182.29      5.63 o 
  -2   7   0       62.60       67.83      7.51 o 
  -1   7   0       59.56       65.68      9.21 o 
   0   7   0       82.05       96.52      5.32 o 
   1   7   0       29.36       30.81      3.05 o 
   2   7   0       55.08       54.09      4.12 o 
   3   7   0        0.58        0.15      1.39 o 
   4   7   0       16.28       16.40      3.69 o 
   5   7   0        1.81        1.73      2.35 o 
  -6   8   0        0.06        0.00      1.78 o 
  -5   8   0       62.90       44.51      3.98 o 
  -4   8   0       39.69       42.54      4.85 o 
  -3   8   0      304.56      281.89     16.28 o 
  -2   8   0      490.32      534.09     22.81 o 
  -1   8   0      114.98      122.33     10.23 o 
   0   8   0      587.37      568.13     14.93 o 
   1   8   0        0.21        0.00      1.20 o 
   2   8   0       30.36       34.29      3.62 o 
   3   8   0       10.45        7.52      2.51 o 
   4   8   0       41.28       38.94      4.49 o 
   5   8   0        8.62        4.93      2.76 o 
  -5   9   0       23.03       24.59      4.22 o 
  -4   9   0      363.30      372.42     20.88 o 
  -3   9   0        3.83        0.78      3.21 o 
  -2   9   0       50.82       55.05      8.72 o 
  -1   9   0       13.05       16.95      5.07 o 
   0   9   0        3.57        3.53      2.22 o 
   1   9   0        1.87        1.60      1.47 o 
   2   9   0      101.64      109.70      9.16 o 
   3   9   0        9.73        7.99      4.41 o 
   4   9   0       96.29      112.88      7.29 o 
  -3  10   0       35.29       51.53      9.33 o 
  -2  10   0        3.66       14.49      5.49 o 
   0  10   0       28.69       34.89      7.27 o 
   1  10   0        3.82        5.56      2.21 o 
   2  10   0       45.64       44.02      4.82 o 
   3  10   0       25.58       34.62      8.65 o 
   0  11   0        8.34        7.94      4.49 o 
   0 -11   1       79.43       83.76     11.28 o 
   1 -11   1       15.35       18.90      6.62 o 
  -3 -10   1        2.04        1.69      2.18 o 
  -2 -10   1       66.01       62.01      5.40 o 
  -1 -10   1       14.76        8.97      2.35 o 
   0 -10   1      118.71      104.75     11.28 o 
   1 -10   1       42.76       36.60      7.69 o 
   2 -10   1      130.68      125.22     12.81 o 
   3 -10   1      125.75      108.63     12.58 o 
  -4  -9   1        3.81        2.27      2.29 o 
  -3  -9   1       19.85       20.01      3.41 o 
  -2  -9   1       77.71       72.08      5.20 o 
  -1  -9   1       22.82       17.95      2.86 o 
   0  -9   1        0.68        0.00      1.48 o 
   1  -9   1      146.89       99.61     10.00 o 
   2  -9   1      172.88      161.44     12.74 o 
   3  -9   1      176.61      175.30     13.55 o 
   4  -9   1        5.05        0.00      3.54 o 
   5  -9   1      177.12      173.90      8.76 o 
  -5  -8   1       20.70       39.45      4.90 o 
  -4  -8   1        1.48        0.00      1.94 o 
  -3  -8   1      235.59      221.63      8.22 o 
  -2  -8   1      378.37      371.23     10.27 o 
  -1  -8   1     1015.79      972.42     17.59 o 
   0  -8   1      344.99      321.05      8.55 o 
   1  -8   1     1565.44     1469.35     42.38 o 
   2  -8   1        0.10        1.01      2.69 o 
   3  -8   1      550.35      568.74     24.26 o 
   4  -8   1       19.29       22.93      2.83 o 
   5  -8   1       59.02       62.07      4.52 o 
  -5  -7   1      225.45      229.41     10.11 o 
  -4  -7   1       99.61      109.37      6.55 o 
  -3  -7   1      707.00      715.40     15.10 o 
  -2  -7   1       14.43       12.43      2.22 o 
  -1  -7   1      911.65      863.32     23.10 o 
   0  -7   1       89.46       96.29      4.21 o 
   1  -7   1       25.47       18.88      2.70 o 
   2  -7   1      107.68      115.35      5.34 o 
   3  -7   1       49.28       43.96      3.00 o 
   4  -7   1        1.51        0.00      1.08 o 
   5  -7   1       70.51       68.33      4.43 o 
   6  -7   1        0.24        0.19      1.90 o 
  -6  -6   1        5.22        4.55      2.52 o 
  -5  -6   1       84.49       91.87      5.97 o 
  -4  -6   1       14.42       12.37      2.57 o 
  -3  -6   1        6.10        5.89      1.68 o 
  -2  -6   1       56.70       56.88      5.38 o 
  -1  -6   1      193.05      217.21      6.37 o 
   0  -6   1       15.68       34.97      2.64 o 
   1  -6   1        6.25        9.00      1.30 o 
   2  -6   1        4.75        4.24      1.10 o 
   3  -6   1        2.35        0.00      0.90 o 
   4  -6   1        0.07        0.00      0.90 o 
   5  -6   1        0.10        0.03      1.13 o 
   6  -6   1       24.03       27.29      3.30 o 
   7  -6   1        0.00        0.00      2.21 o 
  -6  -5   1        7.53       10.02      3.63 o 
  -5  -5   1        3.94        0.73      1.62 o 
  -4  -5   1       13.76       10.70      2.34 o 
  -3  -5   1       32.20       33.57      3.68 o 
  -2  -5   1       84.48      123.08      4.80 o 
  -1  -5   1       26.36       24.13      2.58 o 
   0  -5   1        2.14        7.21      0.96 o 
   1  -5   1       34.10       27.40      2.83 o 
   2  -5   1      220.77      213.84      5.12 o 
   3  -5   1        6.21       13.71      1.77 o 
   4  -5   1      381.37      363.70      8.45 o 
   5  -5   1       12.68        9.72      2.08 o 
   6  -5   1        0.05        0.00      1.32 o 
   7  -5   1        6.16        6.93      2.42 o 
  -7  -4   1       43.07       39.05      5.81 o 
  -6  -4   1       65.80       60.72      4.92 o 
  -5  -4   1      214.65      225.89      7.66 o 
  -4  -4   1       34.47       42.61      3.48 o 
  -3  -4   1      365.30      357.68      8.64 o 
  -2  -4   1       72.52       90.79      3.67 o 
  -1  -4   1       13.23       22.20      2.32 o 
   0  -4   1      546.62      599.20      8.80 o 
   1  -4   1        2.42        1.56      0.58 o 
   2  -4   1       26.81       25.02      1.93 o 
   3  -4   1       82.18       63.26      6.21 o 
   4  -4   1      103.02      113.78      5.05 o 
   5  -4   1       76.86       75.78      4.25 o 
   6  -4   1        3.09        2.41      1.41 o 
   7  -4   1       43.67       36.17      4.04 o 
  -7  -3   1       49.99       54.88      8.59 o 
  -6  -3   1        4.36        3.01      1.84 o 
  -5  -3   1        0.61        0.35      1.33 o 
  -4  -3   1        7.68       10.43      2.14 o 
  -3  -3   1       86.72      120.12      3.31 o 
  -2  -3   1      306.12      326.05      5.79 o 
  -1  -3   1      484.05      472.35      9.86 o 
   0  -3   1       33.93       50.17      1.69 o 
   1  -3   1       84.38       57.95      1.93 o 
   2  -3   1        3.57        9.05      1.18 o 
   3  -3   1      253.59      256.57      7.02 o 
   4  -3   1        2.88        0.40      1.01 o 
   5  -3   1        6.74        5.20      1.59 o 
   6  -3   1        0.92        1.77      1.47 o 
   7  -3   1        0.19        2.32      1.95 o 
  -6  -2   1       15.41       15.10      1.87 o 
  -5  -2   1        2.50        0.69      0.81 o 
  -4  -2   1        7.63        6.92      1.02 o 
  -3  -2   1        3.30        7.19      1.02 o 
  -2  -2   1      136.24      141.28      5.53 o 
  -1  -2   1     1819.51     1914.21     22.23 o 
   0  -2   1       97.30       90.67      2.04 o 
   1  -2   1      347.44      324.63     10.01 o 
   2  -2   1      167.22      169.83      3.39 o 
   3  -2   1       76.43       76.09      2.53 o 
   4  -2   1        0.15        0.75      0.87 o 
   5  -2   1       48.33       45.07      3.23 o 
   6  -2   1       78.22       73.88      5.98 o 
   7  -2   1        7.05        6.67      2.40 o 
  -7  -1   1        5.48        6.76      2.31 o 
  -6  -1   1       11.10       11.37      3.09 o 
  -5  -1   1       80.33       88.64      4.86 o 
  -4  -1   1      157.73      152.83      3.49 o 
  -3  -1   1      111.50      111.24      4.15 o 
  -2  -1   1      306.36      320.04     10.20 o 
  -1  -1   1       83.38       86.33      1.91 o 
   0  -1   1     2942.43     2741.85    122.15 o 
   1  -1   1     1584.12     1628.90     18.76 o 
   2  -1   1      349.96      408.01      9.34 o 
   3  -1   1      169.82      202.85      3.97 o 
   4  -1   1      349.32      312.06      5.80 o 
   5  -1   1       37.30       32.38      3.40 o 
   6  -1   1        3.06        1.97      1.56 o 
   7  -1   1        0.61        0.84      1.86 o 
  -8   0   1        0.62        5.87      2.89 o 
  -7   0   1       15.80       18.33      3.40 o 
  -6   0   1        9.07        6.85      1.75 o 
  -5   0   1       38.43       38.54      2.46 o 
  -4   0   1     1690.57     1889.69     20.78 o 
  -3   0   1      410.43      417.80     18.99 o 
  -2   0   1    21546.20    21810.20    538.02 o 
  -1   0   1        3.79        9.06      2.76 o 
   0   0   1     1269.33     1267.68     14.39 o 
   1   0   1      896.79      998.17     20.41 o 
   2   0   1      481.26      419.38      8.34 o 
   3   0   1      201.63      166.04      4.29 o 
   4   0   1       32.41       38.50      2.67 o 
   5   0   1       74.13       68.81      3.12 o 
   6   0   1       38.52       37.86      4.70 o 
   7   0   1       52.44       45.90      4.26 o 
  -8   1   1       77.17       75.43     12.64 o 
  -7   1   1      158.92      166.44      7.87 o 
  -6   1   1     1135.14     1126.03     18.49 o 
  -5   1   1      518.43      508.79     10.17 o 
  -4   1   1     1967.49     2089.32     22.55 o 
  -3   1   1      323.61      333.77      5.29 o 
  -1   1   1      567.08      609.06      9.22 o 
   0   1   1      734.33      672.89      8.27 o 
   1   1   1      223.88      166.44      3.26 o 
   2   1   1      490.88      437.73     12.69 o 
   3   1   1     1154.88     1143.90     18.02 o 
   4   1   1      466.35      460.99      6.82 o 
   5   1   1      133.92      127.02      4.41 o 
   6   1   1        1.10        2.56      1.47 o 
   7   1   1       71.00       77.37      7.76 o 
  -8   2   1      322.52      261.39     14.23 o 
  -7   2   1        6.39        4.75      4.75 o 
  -6   2   1      175.65      179.72      6.37 o 
  -5   2   1       16.56       14.61      2.49 o 
  -4   2   1        7.74        6.04      1.35 o 
  -3   2   1      208.46      244.10      4.22 o 
  -2   2   1       72.62       66.32      1.82 o 
  -1   2   1      365.44      298.94      4.70 o 
   0   2   1     1975.93     1872.34     21.61 o 
   1   2   1      716.10      707.89      9.60 o 
   2   2   1      729.51      727.18     14.02 o 
   3   2   1        9.11        3.06      0.84 o 
   4   2   1        0.44        0.59      0.66 o 
   5   2   1      254.94      262.61      5.41 o 
   6   2   1       43.90       44.98      2.78 o 
   7   2   1       51.76       43.03      8.16 o 
  -7   3   1        1.59        1.94      2.22 o 
  -6   3   1       24.71       19.18      2.71 o 
  -5   3   1        1.60        0.00      1.31 o 
  -4   3   1       17.66       10.99      1.65 o 
  -3   3   1      104.68      100.57      3.48 o 
  -2   3   1     1368.21     1327.08     16.50 o 
  -1   3   1      491.79      522.56      9.30 o 
   0   3   1      598.78      564.20      8.14 o 
   1   3   1       61.66       63.45      2.89 o 
   2   3   1      596.95      552.06      7.85 o 
   3   3   1      484.87      508.33     10.19 o 
   4   3   1      101.97      101.15      3.61 o 
   5   3   1       28.38       28.65      3.25 o 
   6   3   1       15.34        8.18      2.41 o 
   7   3   1        2.09        0.00      2.56 o 
  -7   4   1       36.78       38.89      5.02 o 
  -6   4   1        0.29        0.57      1.40 o 
  -5   4   1      217.10      222.20      6.81 o 
  -4   4   1      195.73      175.97      5.46 o 
  -3   4   1      645.98      678.17     11.30 o 
  -2   4   1        3.09        0.29      0.50 o 
  -1   4   1      151.53      170.87      5.60 o 
   0   4   1      126.24      108.78      2.90 o 
   1   4   1      149.59      167.46      3.22 o 
   2   4   1      155.49      189.26      5.57 o 
   3   4   1        0.25        0.16      0.74 o 
   4   4   1       18.30       17.90      3.06 o 
   5   4   1       95.43      107.21      8.15 o 
   6   4   1        2.00        1.03      1.94 o 
   7   4   1        5.04        5.96      2.95 o 
  -7   5   1      161.41      163.24      9.65 o 
  -6   5   1       11.42       12.06      2.36 o 
  -5   5   1       95.67      107.03      4.98 o 
  -4   5   1        0.03        0.99      0.93 o 
  -3   5   1       23.47       25.18      2.28 o 
  -2   5   1        2.10        1.02      0.60 o 
  -1   5   1       53.64       47.18      2.24 o 
   0   5   1        1.72        2.57      0.70 o 
   1   5   1      267.51      255.62      4.43 o 
   2   5   1       30.89       29.98      2.81 o 
   3   5   1      365.30      380.80      9.56 o 
   4   5   1        0.66        2.09      1.45 o 
   5   5   1        1.70        0.94      1.71 o 
   6   5   1       31.21       32.59      4.27 o 
  -7   6   1        2.62        4.38      3.88 o 
  -6   6   1       13.07       12.23      2.69 o 
  -5   6   1        0.02        0.00      1.33 o 
  -4   6   1       33.17       27.38      4.18 o 
  -3   6   1      101.56      103.92      4.08 o 
  -2   6   1        1.38        2.87      1.01 o 
  -1   6   1       64.98       73.05      3.00 o 
   0   6   1       71.20       63.91      3.44 o 
   1   6   1      137.56      151.91      5.63 o 
   2   6   1       14.03        7.37      3.64 o 
   3   6   1        3.58        1.61      1.27 o 
   4   6   1       24.02       28.00      3.49 o 
   5   6   1       66.61       68.01      5.40 o 
   6   6   1        9.44        6.26      2.78 o 
  -6   7   1      106.15       98.54      7.51 o 
  -5   7   1        3.26        1.46      2.39 o 
  -4   7   1      198.11      184.65      6.23 o 
  -3   7   1      432.09      422.96      9.13 o 
  -2   7   1      414.69      417.39     11.01 o 
  -1   7   1      357.87      363.01     10.41 o 
   0   7   1        6.32        5.29      1.47 o 
   1   7   1      133.70      133.78      5.34 o 
   2   7   1        2.30        2.36      1.42 o 
   3   7   1       25.41       25.37      3.27 o 
   4   7   1       10.40        7.47      2.22 o 
   5   7   1       13.29       17.84      6.38 o 
  -6   8   1       12.71       21.78      3.44 o 
  -5   8   1      314.98      333.04      9.51 o 
  -4   8   1       20.48       23.89      2.83 o 
  -3   8   1      159.89      160.21     12.24 o 
  -2   8   1       59.46       67.52      8.32 o 
  -1   8   1       13.25        9.64      3.90 o 
   0   8   1       25.39       20.35      2.62 o 
   1   8   1        0.20        0.50      1.19 o 
   2   8   1        1.61        0.24      1.38 o 
   3   8   1       21.10       18.06      5.45 o 
   4   8   1        8.03        8.04      2.55 o 
   5   8   1       11.75        8.74      3.75 o 
  -5   9   1        0.34        0.00      2.41 o 
  -4   9   1       16.78       15.16      5.83 o 
  -3   9   1       34.64       41.89      7.87 o 
  -2   9   1       41.51       31.89      6.84 o 
  -1   9   1        3.50        7.31      3.88 o 
   0   9   1       11.15        9.33      3.07 o 
   1   9   1        1.89        3.86      1.68 o 
   2   9   1       15.20       13.52      3.26 o 
   3   9   1       25.32       24.14      3.76 o 
   4   9   1        8.21        1.26      2.30 o 
  -4  10   1        1.61        2.13      4.17 o 
  -3  10   1        0.06        0.00      3.90 o 
  -2  10   1       25.18       31.40      7.67 o 
  -1  10   1       41.02       44.31      8.41 o 
   0  10   1       31.55       36.62      7.62 o 
   1  10   1        4.22        9.45      2.44 o 
   2  10   1        0.73        1.24      2.05 o 
  -1 -11   2        3.48        1.75      3.81 o 
   0 -11   2        1.49        7.62      4.31 o 
   1 -11   2        3.06        6.39      4.42 o 
  -3 -10   2        0.01        0.00      2.07 o 
  -2 -10   2       19.71       14.85      3.01 o 
  -1 -10   2        0.99        0.00      1.54 o 
   0 -10   2       34.75       27.92      6.64 o 
   1 -10   2       11.93       10.88      5.09 o 
   2 -10   2        5.31        3.63      4.42 o 
   3 -10   2        2.67        1.28      3.90 o 
  -4  -9   2       39.36       38.86      4.66 o 
  -3  -9   2       16.88       16.38      3.17 o 
  -2  -9   2        0.23        0.00      1.32 o 
  -1  -9   2       13.10       24.32      4.15 o 
   0  -9   2      144.67      126.86     11.39 o 
   1  -9   2       25.66       40.37      7.56 o 
   2  -9   2        0.55        0.00      2.58 o 
   3  -9   2        0.40        0.00      2.53 o 
   4  -9   2        0.29        0.00      2.87 o 
   5  -9   2        0.33        2.62      2.98 o 
  -5  -8   2       29.94       22.29      4.05 o 
  -4  -8   2      123.41      119.25      6.80 o 
  -3  -8   2      177.82      163.76      8.12 o 
  -2  -8   2       56.32       42.15      3.98 o 
  -1  -8   2      316.21      304.83     10.95 o 
   0  -8   2       75.26       76.70      4.40 o 
   1  -8   2       67.20       63.13      8.01 o 
   2  -8   2       72.24       76.47      9.15 o 
   3  -8   2        0.32        0.00      2.22 o 
   4  -8   2       15.56       17.63      2.62 o 
   5  -8   2        6.42        7.69      2.26 o 
  -6  -7   2        3.43        2.44      5.11 o 
  -5  -7   2      235.58      255.40     11.84 o 
  -4  -7   2      182.68      182.82      7.78 o 
  -3  -7   2      169.08      158.22      8.01 o 
  -2  -7   2      484.32      491.56     22.27 o 
  -1  -7   2       21.20       20.16      2.47 o 
   0  -7   2      458.31      462.74      9.98 o 
   1  -7   2       46.96       47.69      4.68 o 
   2  -7   2       98.99      104.23      5.32 o 
   3  -7   2      111.81      113.06      7.43 o 
   4  -7   2      121.30      120.76      5.10 o 
   5  -7   2       25.53       24.95      3.09 o 
   6  -7   2      130.09      141.71      6.65 o 
  -6  -6   2       39.24       41.20      6.19 o 
  -5  -6   2        2.66        2.08      1.85 o 
  -4  -6   2       70.89       74.54      4.90 o 
  -3  -6   2        9.83        5.60      1.65 o 
  -2  -6   2      202.42      211.25      6.60 o 
  -1  -6   2      383.20      414.67      9.20 o 
   0  -6   2      145.14      146.93      5.84 o 
   1  -6   2      199.49      198.00      7.08 o 
   2  -6   2      456.75      487.28      8.99 o 
   3  -6   2      112.69      110.58      4.32 o 
   4  -6   2      125.76      136.23      5.22 o 
   5  -6   2       30.25       31.84      3.28 o 
   6  -6   2       66.97       68.99      6.36 o 
  -7  -5   2        6.58       10.42      4.28 o 
  -6  -5   2       95.79       85.02     11.00 o 
  -5  -5   2       51.39       54.95      4.42 o 
  -4  -5   2      173.17      177.48      6.51 o 
  -3  -5   2      337.36      357.31     19.67 o 
  -2  -5   2      192.44      196.86      5.91 o 
  -1  -5   2      685.97      679.47     11.79 o 
   0  -5   2       77.62       81.99      3.36 o 
   1  -5   2      713.97      767.18     11.59 o 
   2  -5   2        0.15        1.03      0.94 o 
   3  -5   2       85.02       79.49      3.54 o 
   4  -5   2      232.92      227.79      6.63 o 
   5  -5   2        8.94        7.03      1.77 o 
   6  -5   2       30.91       36.30      3.79 o 
   7  -5   2       20.68       12.68      2.80 o 
  -7  -4   2        4.81        2.12      2.98 o 
  -6  -4   2       15.32       10.55      5.46 o 
  -5  -4   2       24.82       30.93      3.33 o 
  -4  -4   2        3.08        6.16      2.35 o 
  -3  -4   2      807.58      771.75     13.53 o 
  -2  -4   2      167.30      173.89      3.54 o 
  -1  -4   2      457.64      413.56      9.07 o 
   0  -4   2      148.57      173.16      3.92 o 
   1  -4   2       20.98       12.68      1.28 o 
   2  -4   2      521.73      580.39      7.80 o 
   3  -4   2       16.24       26.81      2.24 o 
   4  -4   2        0.13        0.00      0.91 o 
   5  -4   2       20.05       17.72      2.44 o 
   6  -4   2        7.00        8.99      2.13 o 
   7  -4   2       43.51       42.05      4.38 o 
  -7  -3   2       83.23       78.02     10.07 o 
  -6  -3   2       48.28       44.59      7.62 o 
  -5  -3   2      358.85      368.56     27.36 o 
  -4  -3   2      263.55      251.72      6.80 o 
  -3  -3   2       21.67       15.12      1.57 o 
  -2  -3   2        0.25        0.29      0.44 o 
  -1  -3   2        0.25        2.47      1.13 o 
   0  -3   2      466.16      515.21      7.73 o 
   1  -3   2      492.39      620.93      9.00 o 
   2  -3   2      388.76      365.43      6.33 o 
   3  -3   2       18.30       22.51      1.43 o 
   4  -3   2      250.40      241.97      6.79 o 
   5  -3   2       83.09       82.35      4.36 o 
   6  -3   2       82.70       90.23      5.19 o 
   7  -3   2        1.15        2.55      2.22 o 
  -6  -2   2       37.16       35.35      2.83 o 
  -5  -2   2       28.09       28.09      2.88 o 
  -4  -2   2       26.11       21.80      1.60 o 
  -3  -2   2      118.97      120.37      3.23 o 
  -2  -2   2      190.08      203.76      6.65 o 
  -1  -2   2       17.71       32.75      1.80 o 
   0  -2   2      433.55      377.19      5.77 o 
   1  -2   2      274.82      314.51      5.43 o 
   2  -2   2     1467.77     1579.94     19.62 o 
   3  -2   2        4.89        7.21      0.98 o 
   4  -2   2       92.74       89.17      4.64 o 
   5  -2   2        3.96        1.20      1.31 o 
   6  -2   2       90.81       75.01      4.54 o 
   7  -2   2       20.40       16.73      3.89 o 
  -7  -1   2        4.41        4.66      3.67 o 
  -6  -1   2        0.03        0.00      2.46 o 
  -5  -1   2       98.69       96.05      5.53 o 
  -4  -1   2       30.61       22.12      1.53 o 
  -3  -1   2     1219.54     1291.85     18.41 o 
  -2  -1   2     3400.28     3497.69     48.76 o 
  -1  -1   2     4279.62     4360.72     76.06 o 
   0  -1   2     2922.04     3037.14     33.68 o 
   1  -1   2      782.70      819.13     10.74 o 
   2  -1   2        2.48        4.83      1.23 o 
   3  -1   2       38.32       45.26      1.98 o 
   4  -1   2      309.22      309.03      5.96 o 
   5  -1   2       38.84       33.94      2.93 o 
   6  -1   2        3.72        2.97      2.00 o 
   7  -1   2       10.48        4.92      2.44 o 
  -8   0   2       18.00       23.29      5.54 o 
  -7   0   2       74.63       81.67     10.91 o 
  -6   0   2      721.17      737.84     16.41 o 
  -5   0   2      251.49      260.97      5.78 o 
  -4   0   2     4844.59     5187.94     50.35 o 
  -3   0   2      924.29      947.03     13.26 o 
  -2   0   2      619.93      642.29     10.94 o 
  -1   0   2       64.88       87.16      1.75 o 
   0   0   2        2.50       10.91      0.76 o 
   1   0   2       30.96       36.74      1.53 o 
   2   0   2      341.28      342.71     12.60 o 
   3   0   2       42.13       26.34      3.77 o 
   4   0   2        0.27        0.00      0.62 o 
   5   0   2        3.39        2.05      1.05 o 
   6   0   2       31.02       33.05      3.13 o 
   7   0   2       30.50       37.35      5.81 o 
  -8   1   2      433.04      395.71     18.67 o 
  -7   1   2        3.87        4.58      2.49 o 
  -6   1   2      357.08      326.58     11.09 o 
  -5   1   2       63.17       51.17      4.82 o 
  -4   1   2      544.50      534.73      8.09 o 
  -3   1   2        2.42        0.63      0.54 o 
  -2   1   2      425.06      385.79      6.15 o 
  -1   1   2        6.83       16.71      0.95 o 
   0   1   2       49.08       38.85      1.37 o 
   1   1   2     1079.60     1169.17     14.77 o 
   2   1   2       16.87       30.78      2.72 o 
   3   1   2       16.97       14.09      1.88 o 
   4   1   2      273.37      251.77      5.67 o 
   5   1   2        0.32        0.00      0.83 o 
   6   1   2        2.85        1.50      2.05 o 
   7   1   2        0.05        0.00      1.59 o 
  -8   2   2       16.90       13.42      3.65 o 
  -7   2   2       59.57       65.15      5.78 o 
  -6   2   2       45.69       37.38      3.74 o 
  -5   2   2       51.90       67.72      4.65 o 
  -4   2   2       41.72       38.40      2.41 o 
  -3   2   2      306.44      312.51      5.74 o 
  -2   2   2       33.74       36.82      1.89 o 
  -1   2   2      651.56      722.86     11.61 o 
   0   2   2      705.40      610.39      8.77 o 
   1   2   2       80.45       87.28      2.74 o 
   2   2   2     1807.45     1677.73     21.43 o 
   3   2   2      233.01      249.45      5.27 o 
   4   2   2        5.97        1.63      1.27 o 
   5   2   2        4.38        2.86      1.09 o 
   6   2   2       37.12       40.54      2.92 o 
   7   2   2        0.24        0.00      3.27 o 
  -7   3   2       35.73       40.40      4.95 o 
  -6   3   2       60.95       65.25      4.33 o 
  -5   3   2      382.61      358.61      8.68 o 
  -4   3   2        4.52        1.06      0.89 o 
  -3   3   2       40.30       39.65      2.32 o 
  -2   3   2      844.45      808.67     11.30 o 
  -1   3   2      779.65      828.49     11.43 o 
   0   3   2      366.90      350.12      6.00 o 
   1   3   2     1011.96     1028.76     13.84 o 
   2   3   2      141.87      150.41      3.60 o 
   3   3   2       50.83       50.78      2.46 o 
   4   3   2      339.50      350.47      7.29 o 
   5   3   2        1.97        0.83      1.21 o 
   6   3   2       58.52       59.93      6.23 o 
   7   3   2        0.99        0.00      2.76 o 
  -7   4   2        1.29        3.50      2.53 o 
  -6   4   2       26.07       22.75      2.93 o 
  -5   4   2        1.96        3.64      1.41 o 
  -4   4   2      447.57      431.35      9.08 o 
  -3   4   2      798.92      812.98     12.84 o 
  -2   4   2      469.02      464.97      6.70 o 
  -1   4   2      504.27      489.42      8.13 o 
   0   4   2     1834.21     1965.41     24.19 o 
   1   4   2      177.19      168.90      3.59 o 
   2   4   2      230.36      248.29      5.31 o 
   3   4   2        0.17        0.01      0.79 o 
   4   4   2        8.53        8.40      2.61 o 
   5   4   2       39.35       44.69      4.22 o 
   6   4   2        0.07        2.08      2.02 o 
   7   4   2        6.64       12.11      3.50 o 
  -7   5   2       12.41       14.73      4.10 o 
  -6   5   2       29.97       32.31      4.97 o 
  -5   5   2       79.32       73.16      6.37 o 
  -4   5   2       20.15       23.26      3.05 o 
  -3   5   2       18.30       18.33      2.02 o 
  -2   5   2        2.57        5.66      0.88 o 
  -1   5   2        6.31       10.94      1.49 o 
   0   5   2      255.15      267.51      5.03 o 
   1   5   2        0.05        1.91      0.69 o 
   2   5   2       60.44       59.01      3.70 o 
   3   5   2      477.55      446.60     10.69 o 
   4   5   2      106.87      107.98      7.21 o 
   5   5   2       18.40       19.45      3.14 o 
   6   5   2        2.95        0.94      2.27 o 
  -7   6   2       29.04       33.12      6.71 o 
  -6   6   2        0.79        3.09      3.25 o 
  -5   6   2      130.36      131.57      5.49 o 
  -4   6   2      149.64      139.78      5.28 o 
  -3   6   2       14.32       12.92      1.82 o 
  -2   6   2      163.74      156.20      4.60 o 
  -1   6   2      187.58      177.18      4.20 o 
   0   6   2      373.93      354.10      8.16 o 
   1   6   2      434.14      415.44     17.36 o 
   2   6   2      347.17      320.92      8.73 o 
   3   6   2        1.29        1.84      1.35 o 
   4   6   2        1.95        0.00      1.42 o 
   5   6   2        1.21        0.09      1.91 o 
   6   6   2       10.00        6.03      2.75 o 
  -6   7   2        0.56        0.00      1.76 o 
  -5   7   2      126.34      109.68      5.33 o 
  -4   7   2        5.83        4.78      1.67 o 
  -3   7   2        8.65        9.16      3.26 o 
  -2   7   2      414.75      409.74     11.63 o 
  -1   7   2        3.04        0.96      1.07 o 
   0   7   2      177.13      158.67      5.66 o 
   1   7   2        0.97        1.00      1.16 o 
   2   7   2       10.02        8.42      1.97 o 
   3   7   2        0.49        0.53      1.43 o 
   4   7   2        0.43        0.24      1.54 o 
   5   7   2       53.96       59.20      5.51 o 
  -5   8   2       35.01       35.21      3.71 o 
  -4   8   2      334.69      341.94      9.30 o 
  -3   8   2        0.12        0.00      2.92 o 
  -2   8   2       36.82       29.24      5.99 o 
  -1   8   2        4.84        7.33      3.41 o 
   0   8   2       19.91       16.52      2.57 o 
   1   8   2      101.46      111.99      5.83 o 
   2   8   2        1.80        0.77      1.36 o 
   3   8   2       10.95        6.67      2.18 o 
   4   8   2        0.40        0.00      1.86 o 
  -5   9   2        3.14        2.47      2.59 o 
  -4   9   2        6.25       11.57      5.02 o 
  -3   9   2       47.91       56.09      9.02 o 
  -2   9   2        5.64        5.34      3.34 o 
  -1   9   2       93.64       97.64     10.18 o 
   0   9   2        6.85        8.83      2.16 o 
   1   9   2       10.07       16.04      2.65 o 
   2   9   2       18.27       21.52      3.26 o 
   3   9   2       77.98       86.84      6.28 o 
  -3  10   2       26.61       36.19      8.25 o 
  -2  10   2        3.52        2.53      3.39 o 
  -1  10   2       86.24      108.43     11.55 o 
   0  10   2        2.44        2.44      3.43 o 
   1  10   2       56.93       64.27      6.44 o 
   2  10   2        0.27        2.03      2.18 o 
   0 -11   3        4.81        4.93      4.55 o 
   1 -11   3       32.73       48.37      9.55 o 
  -3 -10   3       50.44       51.68      5.12 o 
  -2 -10   3       14.15       20.67      3.49 o 
  -1 -10   3      138.35      153.20     12.07 o 
   0 -10   3        4.70        0.00      2.49 o 
   1 -10   3       66.33       63.58      9.78 o 
   2 -10   3        2.29        0.00      3.07 o 
   3 -10   3       43.33       59.83     10.38 o 
  -4  -9   3       30.99       39.31      4.91 o 
  -3  -9   3       13.29       13.59      2.87 o 
  -2  -9   3      259.65      245.64     10.70 o 
  -1  -9   3       12.94       12.94      2.41 o 
   0  -9   3       34.36       36.82      6.66 o 
   1  -9   3       84.42       92.28     10.47 o 
   2  -9   3       26.52       21.44      5.81 o 
   3  -9   3       21.79       30.23      6.97 o 
   4  -9   3       22.31       25.14      6.91 o 
  -5  -8   3      124.70      127.61     13.61 o 
  -4  -8   3      193.92      217.31     15.30 o 
  -3  -8   3      269.77      271.27      9.00 o 
  -2  -8   3       11.52       16.29      3.25 o 
  -1  -8   3      127.17      115.99     10.01 o 
   0  -8   3       39.33       37.81      3.45 o 
   1  -8   3        0.09        0.00      2.33 o 
   2  -8   3       72.84       72.68      8.77 o 
   3  -8   3        0.26        5.09      3.27 o 
   4  -8   3       19.15       20.54      3.56 o 
   5  -8   3       21.78       18.37      2.92 o 
  -5  -7   3       31.13       26.71      5.13 o 
  -4  -7   3       36.90       37.53      4.01 o 
  -3  -7   3       63.52       65.68      6.89 o 
  -2  -7   3        5.14        3.35      1.47 o 
  -1  -7   3       12.26       12.76      3.23 o 
   0  -7   3       45.30       40.87      3.23 o 
   1  -7   3       15.27       16.26      4.49 o 
   2  -7   3        0.40        0.41      1.22 o 
   3  -7   3       47.66       46.45      3.83 o 
   4  -7   3       17.45       15.22      3.31 o 
   5  -7   3        9.68        8.45      2.22 o 
   6  -7   3       52.86       48.06      5.07 o 
  -6  -6   3        1.79        1.02      3.05 o 
  -5  -6   3       51.65       66.81     14.63 o 
  -4  -6   3        2.59        4.39      1.75 o 
  -3  -6   3        0.86        0.10      1.13 o 
  -2  -6   3        0.01        0.00      0.94 o 
  -1  -6   3      201.30      198.20      9.20 o 
   0  -6   3      213.50      208.01      7.15 o 
   1  -6   3      254.02      247.30      5.22 o 
   2  -6   3       37.72       36.08      2.44 o 
   3  -6   3       94.39       88.81      3.90 o 
   4  -6   3        2.12        1.74      1.37 o 
   5  -6   3       36.31       35.45      3.47 o 
   6  -6   3        7.65        8.92      3.53 o 
  -6  -5   3      106.98      109.27      8.47 o 
  -5  -5   3        0.57        0.00      1.99 o 
  -4  -5   3      205.87      205.83      6.93 o 
  -3  -5   3       52.24       52.55      3.56 o 
  -2  -5   3      293.59      287.07      9.79 o 
  -1  -5   3      110.40       83.26      6.44 o 
   0  -5   3       90.70       90.64      3.09 o 
   1  -5   3      313.84      298.87      6.48 o 
   2  -5   3      466.56      493.88      8.90 o 
   3  -5   3      147.54      131.28      4.54 o 
   4  -5   3       71.00       69.24      3.87 o 
   5  -5   3      191.85      191.07      6.58 o 
   6  -5   3       33.68       32.18      3.59 o 
   7  -5   3       29.26       25.67      4.32 o 
  -7  -4   3        8.93        7.19      3.65 o 
  -6  -4   3       82.85       84.86      7.25 o 
  -5  -4   3        0.14        0.00      1.22 o 
  -4  -4   3       70.40       60.67      3.80 o 
  -3  -4   3      193.18      167.88      9.21 o 
  -2  -4   3     1022.98      973.91     12.16 o 
  -1  -4   3      648.32      700.14      9.17 o 
   0  -4   3     2015.84     2009.03     24.60 o 
   1  -4   3      481.20      493.51     24.11 o 
   2  -4   3      265.00      237.92      4.51 o 
   3  -4   3      133.34      145.79      4.63 o 
   4  -4   3      168.87      164.31      5.49 o 
   5  -4   3       48.39       37.49      5.45 o 
   6  -4   3        0.14        2.79      2.30 o 
   7  -4   3       14.38        7.31      2.45 o 
  -7  -3   3       29.90       20.79      5.85 o 
  -6  -3   3        2.72        0.42      1.98 o 
  -5  -3   3       42.86       38.18      4.50 o 
  -4  -3   3      267.09      254.61      5.64 o 
  -3  -3   3       53.08       59.52      2.43 o 
  -2  -3   3       30.54       19.34      1.32 o 
  -1  -3   3      163.75      210.86      5.82 o 
   0  -3   3       62.08       48.63      2.03 o 
   1  -3   3      677.92      716.35     12.28 o 
   2  -3   3      200.39      178.82      3.70 o 
   3  -3   3      636.01      623.00      8.75 o 
   4  -3   3       69.12       63.02      3.52 o 
   5  -3   3        0.01        1.21      1.39 o 
   6  -3   3       80.78       78.55      5.19 o 
   7  -3   3        3.38        2.44      1.97 o 
  -6  -2   3       26.01       35.90      2.86 o 
  -5  -2   3      128.19      122.64     13.27 o 
  -4  -2   3       32.08       18.25      2.45 o 
  -3  -2   3      545.06      506.30      7.64 o 
  -2  -2   3      206.02      209.28      4.68 o 
  -1  -2   3     5877.35     5928.62     80.05 o 
   0  -2   3       10.12        0.53      0.39 o 
   1  -2   3     2172.11     2008.12     24.19 o 
   2  -2   3      417.64      451.64      7.72 o 
   3  -2   3      279.34      251.73      5.10 o 
   4  -2   3       15.04       18.72      2.57 o 
   5  -2   3        0.97        0.00      1.20 o 
   6  -2   3        7.03        4.07      1.79 o 
   7  -2   3        5.03        3.63      3.21 o 
  -7  -1   3        1.29        4.71      2.35 o 
  -6  -1   3        0.29        0.00      1.58 o 
  -5  -1   3       18.38       16.10      1.82 o 
  -4  -1   3      278.11      299.38      5.13 o 
  -3  -1   3      398.76      346.47      7.73 o 
  -2  -1   3       49.47       69.50      2.66 o 
  -1  -1   3     2035.58     1955.69     27.02 o 
   0  -1   3     1089.78     1115.43     13.92 o 
   1  -1   3     1640.92     1724.52     20.98 o 
   2  -1   3      106.63       99.39      3.17 o 
   3  -1   3        3.78        2.22      0.75 o 
   4  -1   3       17.89       22.72      1.89 o 
   5  -1   3      256.70      232.19      6.66 o 
   6  -1   3        4.32        2.50      1.60 o 
   7  -1   3       63.37       66.74      4.79 o 
  -8   0   3      273.16      259.02     16.58 o 
  -7   0   3       10.15       12.46      2.99 o 
  -6   0   3     1031.15     1039.37     20.89 o 
  -5   0   3      168.22      155.30      3.90 o 
  -4   0   3       31.63       27.68      1.69 o 
  -3   0   3     2060.11     2122.86     22.05 o 
  -2   0   3        3.89        3.42      0.58 o 
  -1   0   3      294.58      306.84      6.39 o 
   0   0   3      792.44      799.67     10.45 o 
   1   0   3       43.71       34.67      1.79 o 
   2   0   3      162.58      140.82      4.08 o 
   3   0   3      108.71      103.03      9.45 o 
   4   0   3       57.79       41.42      3.22 o 
   5   0   3        5.90        5.32      2.59 o 
   6   0   3       27.94       26.83      3.21 o 
   7   0   3        5.47        5.52      2.13 o 
  -8   1   3      103.47      104.52      8.79 o 
  -7   1   3       23.38       33.02      4.49 o 
  -6   1   3      109.47      102.10      6.18 o 
  -5   1   3      107.95      114.72      3.71 o 
  -4   1   3        3.58        3.61      0.90 o 
  -3   1   3       15.83       22.40      1.55 o 
  -2   1   3      871.29      826.27     11.23 o 
  -1   1   3       56.92       66.32      1.95 o 
   0   1   3     2952.38     2976.09     36.44 o 
   1   1   3      115.50      130.85      3.36 o 
   2   1   3      576.47      559.38     11.65 o 
   3   1   3       23.79       25.82      1.59 o 
   4   1   3      887.58      880.77     12.31 o 
   5   1   3        0.29        0.68      0.90 o 
   6   1   3      361.04      342.05     10.92 o 
   7   1   3       28.23       29.81      4.97 o 
  -8   2   3        1.43        0.00      2.98 o 
  -7   2   3       19.49       19.74      3.87 o 
  -6   2   3       61.19       66.63      5.32 o 
  -5   2   3        1.10        0.00      0.99 o 
  -4   2   3      605.53      582.14      8.62 o 
  -3   2   3       96.95       94.54      2.66 o 
  -2   2   3      843.57      855.00     11.83 o 
  -1   2   3     1193.99     1299.47     16.35 o 
   0   2   3      345.83      334.69      5.99 o 
   1   2   3      194.57      227.25      4.80 o 
   2   2   3     1756.54     1772.24     19.90 o 
   3   2   3       87.77       82.41      4.00 o 
   4   2   3       31.21       32.96      2.84 o 
   5   2   3       58.38       60.27      2.92 o 
   6   2   3        6.86        5.57      1.47 o 
   7   2   3       13.80        8.16      4.91 o 
  -7   3   3       18.70       20.80      5.94 o 
  -6   3   3       83.21       83.99      5.91 o 
  -5   3   3      141.98      154.06      5.88 o 
  -4   3   3       18.29       18.20      2.04 o 
  -3   3   3       31.08       24.24      1.56 o 
  -2   3   3      476.51      498.13      7.96 o 
  -1   3   3      152.22      203.61      4.48 o 
   0   3   3      335.59      318.02      7.60 o 
   1   3   3      158.48      143.05      3.78 o 
   2   3   3      346.08      351.40      6.28 o 
   3   3   3      220.19      224.27      6.80 o 
   4   3   3       82.92       75.92      2.80 o 
   5   3   3      148.85      150.70      5.21 o 
   6   3   3      107.98      101.49      6.15 o 
   7   3   3       14.90       14.87      6.28 o 
  -7   4   3       48.97       45.81     11.28 o 
  -6   4   3       68.31       67.04      5.52 o 
  -5   4   3       18.10       10.24      3.18 o 
  -4   4   3       46.62       50.85      3.97 o 
  -3   4   3        1.85        1.31      0.66 o 
  -2   4   3     1223.65     1346.64     15.30 o 
  -1   4   3       64.65       57.86      2.46 o 
   0   4   3     1182.57     1260.57     14.83 o 
   1   4   3      611.52      628.32      8.99 o 
   2   4   3      452.51      454.78      8.54 o 
   3   4   3      116.71      120.93      3.84 o 
   4   4   3      146.75      148.57      6.11 o 
   5   4   3       51.78       52.79      4.56 o 
   6   4   3       32.74       38.20      4.37 o 
  -7   5   3        0.22        1.20      2.16 o 
  -6   5   3       52.83       50.00      4.99 o 
  -5   5   3       35.68       33.77      3.21 o 
  -4   5   3      217.56      202.63      6.16 o 
  -3   5   3      120.51      126.10      4.42 o 
  -2   5   3      157.86      144.75      3.64 o 
  -1   5   3      270.24      295.84      6.44 o 
   0   5   3      521.68      490.49      7.74 o 
   1   5   3       33.31       35.78      2.02 o 
   2   5   3      106.85       92.60      5.60 o 
   3   5   3      105.03       97.93      5.19 o 
   4   5   3      314.40      325.83      9.69 o 
   5   5   3       35.05       29.19      4.69 o 
   6   5   3      201.73      230.87      9.36 o 
  -7   6   3       27.32       28.73      6.48 o 
  -6   6   3        7.35       10.73      2.84 o 
  -5   6   3        6.90        6.93      1.73 o 
  -4   6   3      119.01      121.65      4.99 o 
  -3   6   3      107.86      119.58      4.52 o 
  -2   6   3      137.59      128.03      5.62 o 
  -1   6   3      178.99      172.30      4.60 o 
   0   6   3       60.06       57.70      2.62 o 
   1   6   3       75.31       74.90      4.21 o 
   2   6   3      548.74      523.25     11.78 o 
   3   6   3        4.18        1.73      1.79 o 
   4   6   3      195.18      197.85      7.87 o 
   5   6   3       95.44      105.99      6.77 o 
  -6   7   3       61.19       51.18      5.48 o 
  -5   7   3       25.38       23.89      5.56 o 
  -4   7   3        0.14        0.35      1.21 o 
  -3   7   3       31.76       34.90      2.97 o 
  -2   7   3       49.76       48.88      2.99 o 
  -1   7   3       35.96       39.15      3.06 o 
   0   7   3      205.29      170.79      5.96 o 
   1   7   3      173.63      171.00      6.32 o 
   2   7   3      102.07      103.89      5.64 o 
   3   7   3      581.29      621.37     14.52 o 
   4   7   3       12.80       20.05      3.43 o 
   5   7   3      478.84      480.25     17.03 o 
  -5   8   3       57.94       76.45      5.01 o 
  -4   8   3        4.33        1.50      1.58 o 
  -3   8   3       82.50       89.43      9.78 o 
  -2   8   3        5.75        3.52      3.16 o 
  -1   8   3       85.46       82.73      8.79 o 
   0   8   3       34.91       30.40      3.23 o 
   1   8   3      637.40      666.48     14.43 o 
   2   8   3        0.00        3.74      1.78 o 
   3   8   3      205.80      206.68     10.58 o 
   4   8   3        3.43        1.08      2.08 o 
  -4   9   3        4.28        8.79      5.00 o 
  -3   9   3       23.73       42.56      8.28 o 
  -2   9   3       19.11       33.89      7.04 o 
  -1   9   3      196.99      204.25     13.95 o 
   0   9   3       82.47       97.48      6.33 o 
   1   9   3        6.28       11.73      2.51 o 
   2   9   3       23.27       23.81      3.96 o 
   3   9   3        6.01        5.35      2.43 o 
  -3  10   3        1.49        2.53      4.44 o 
  -2  10   3       49.27       62.14      9.24 o 
  -1  10   3        1.30        3.01      3.72 o 
   0  10   3       52.50       61.09      9.37 o 
   1  10   3       33.72       32.30      4.12 o 
   2  10   3       59.39       67.06      7.23 o 
  -3 -10   4        9.45        3.80      3.45 o 
  -2 -10   4       38.24       37.94      4.60 o 
  -1 -10   4        0.01        0.00      1.81 o 
   0 -10   4      167.31      206.79     15.00 o 
   1 -10   4        0.14        0.54      3.57 o 
   2 -10   4      141.23      130.23     13.16 o 
   3 -10   4        0.51        0.00      3.52 o 
  -4  -9   4        1.57        2.23      3.04 o 
  -3  -9   4        0.08        0.00      1.81 o 
  -2  -9   4      105.39      107.20      6.25 o 
  -1  -9   4       22.77       14.96      3.86 o 
   0  -9   4       97.21       95.87     10.25 o 
   1  -9   4        2.05        2.69      3.79 o 
   2  -9   4       46.11       56.29      8.90 o 
   3  -9   4        4.97        3.54      3.70 o 
   4  -9   4       74.99       77.93     11.03 o 
  -5  -8   4      163.99      164.83     15.70 o 
  -4  -8   4       86.64       92.28     12.30 o 
  -3  -8   4      132.08      120.77      6.27 o 
  -2  -8   4       47.68       55.93      8.14 o 
  -1  -8   4       20.42       21.84      3.41 o 
   0  -8   4        5.58        4.30      1.66 o 
   1  -8   4       33.51       35.90      6.86 o 
   2  -8   4       16.26       18.75      5.20 o 
   3  -8   4       21.92       19.82      5.52 o 
   4  -8   4       55.09       53.05      5.05 o 
   5  -8   4      102.14      109.14      9.12 o 
  -5  -7   4        0.03        0.25      4.35 o 
  -4  -7   4       11.51       11.74      3.27 o 
  -3  -7   4       30.41       33.77      3.54 o 
  -2  -7   4       26.68       32.94      3.38 o 
  -1  -7   4       99.95       92.47      6.25 o 
   0  -7   4        1.09        1.31      1.51 o 
   1  -7   4      240.77      268.28     14.33 o 
   2  -7   4        1.90        4.57      1.74 o 
   3  -7   4      615.16      605.50     20.32 o 
   4  -7   4      202.17      199.82      8.71 o 
   5  -7   4      162.54      173.39      6.72 o 
   6  -7   4      110.40      116.94      7.19 o 
  -6  -6   4       19.75       21.56      5.00 o 
  -5  -6   4       72.49       88.84      9.24 o 
  -4  -6   4       77.26       71.32      6.55 o 
  -3  -6   4       29.56       34.83      3.30 o 
  -2  -6   4        1.53        2.26      1.23 o 
  -1  -6   4      222.78      222.93      6.63 o 
   0  -6   4      109.74      120.17      5.71 o 
   1  -6   4      420.81      408.31      7.41 o 
   2  -6   4      172.12      171.20      6.35 o 
   3  -6   4       86.31       86.41      5.02 o 
   4  -6   4       42.65       47.50      3.50 o 
   5  -6   4        0.85        3.33      1.62 o 
   6  -6   4       11.61        7.40      2.28 o 
  -6  -5   4        0.07        0.00      3.18 o 
  -5  -5   4       15.42       16.77      3.60 o 
  -4  -5   4        9.90       10.16      3.05 o 
  -3  -5   4      100.40      105.85      4.74 o 
  -2  -5   4      134.15      102.96      4.26 o 
  -1  -5   4       94.21      106.87      4.13 o 
   0  -5   4        0.06        3.67      1.14 o 
   1  -5   4        3.01        3.85      1.17 o 
   2  -5   4       69.14       68.60      3.24 o 
   3  -5   4      339.57      361.97      8.14 o 
   4  -5   4       32.65       35.84      3.08 o 
   5  -5   4       93.35       89.69      5.65 o 
   6  -5   4       30.59       31.25      4.33 o 
  -7  -4   4        0.03        0.00      3.17 o 
  -6  -4   4        5.92        4.82      2.79 o 
  -5  -4   4       46.66       46.23      5.20 o 
  -4  -4   4       38.72       37.65      3.11 o 
  -3  -4   4      224.21      236.74      6.56 o 
  -2  -4   4      166.86      222.32      6.91 o 
  -1  -4   4     1087.15     1183.19     14.09 o 
   0  -4   4       14.15       10.54      1.13 o 
   1  -4   4     1474.72     1551.38     40.90 o 
   2  -4   4       35.67       37.07      2.02 o 
   3  -4   4      139.26      142.02      7.80 o 
   4  -4   4      257.09      273.58      7.29 o 
   5  -4   4      347.56      336.35      8.82 o 
   6  -4   4       59.28       65.06      4.66 o 
   7  -4   4       92.90       84.40      7.03 o 
  -7  -3   4       84.42       82.95     10.05 o 
  -6  -3   4       11.46        8.76      3.59 o 
  -5  -3   4      254.97      264.00     10.08 o 
  -4  -3   4       15.43       14.17      1.76 o 
  -3  -3   4      937.45      925.16     17.78 o 
  -2  -3   4       20.06       26.36      1.59 o 
  -1  -3   4      580.54      528.24      7.42 o 
   0  -3   4      115.03      127.62      4.56 o 
   1  -3   4      566.96      572.35      9.50 o 
   2  -3   4      221.68      234.21      4.70 o 
   3  -3   4     1251.75     1229.43     17.16 o 
   4  -3   4        0.03        0.12      1.02 o 
   5  -3   4      243.09      238.87      7.19 o 
   6  -3   4        8.42        5.39      1.89 o 
   7  -3   4       21.67       21.74      3.45 o 
  -6  -2   4       20.93       19.91      2.34 o 
  -5  -2   4       24.54       25.61      2.63 o 
  -4  -2   4      120.31      118.25      5.89 o 
  -3  -2   4       10.75       17.67      2.87 o 
  -2  -2   4        3.42        1.33      0.52 o 
  -1  -2   4      674.81      688.78     16.51 o 
   0  -2   4       11.38       16.73      1.34 o 
   1  -2   4     1160.87     1143.89     15.59 o 
   2  -2   4        0.41        1.60      1.22 o 
   3  -2   4      561.61      545.78      8.41 o 
   4  -2   4       67.39       66.96      3.61 o 
   5  -2   4       10.24       10.04      2.08 o 
   6  -2   4       63.51       75.06      4.67 o 
   7  -2   4        4.09        3.92      2.15 o 
  -7  -1   4       33.16       44.29      7.09 o 
  -6  -1   4        0.03        0.00      1.49 o 
  -5  -1   4       34.02       37.21      2.57 o 
  -4  -1   4       61.96       54.38      2.96 o 
  -3  -1   4       99.89      108.79      2.56 o 
  -2  -1   4      474.28      482.14     11.98 o 
  -1  -1   4      165.89      135.03      6.90 o 
   0  -1   4       50.24       36.76      1.70 o 
   1  -1   4      230.19      243.87      5.18 o 
   2  -1   4     1309.58     1274.81     16.95 o 
   3  -1   4      442.28      453.79      7.45 o 
   4  -1   4      446.90      453.97     11.01 o 
   5  -1   4       38.73       39.70      4.63 o 
   6  -1   4      204.88      186.09      8.28 o 
   7  -1   4        7.38        6.39      2.85 o 
  -7   0   4       28.12       25.95      4.00 o 
  -6   0   4       73.55       87.43      6.25 o 
  -5   0   4      176.15      175.38      4.75 o 
  -4   0   4      198.72      181.97      4.26 o 
  -3   0   4        1.71        2.44      0.65 o 
  -2   0   4      131.82      100.76      3.88 o 
  -1   0   4       39.61       44.18      1.47 o 
   0   0   4     1731.62     1638.75     20.04 o 
   1   0   4      760.74      750.00     11.11 o 
   2   0   4     1042.93     1018.02     12.30 o 
   3   0   4       32.21       34.31      1.86 o 
   4   0   4      284.04      288.90      7.13 o 
   5   0   4       54.78       57.44      3.88 o 
   6   0   4        1.64        3.68      1.61 o 
   7   0   4       85.14       80.27      6.39 o 
  -7   1   4       31.34       36.67      4.72 o 
  -6   1   4       62.92       66.60      5.19 o 
  -5   1   4        0.62        1.03      0.97 o 
  -4   1   4        0.38        0.18      0.61 o 
  -3   1   4      440.98      438.91      6.63 o 
  -2   1   4       28.10       16.38      1.36 o 
  -1   1   4      588.81      560.63     11.78 o 
   0   1   4      558.48      501.80      7.91 o 
   1   1   4      563.31      544.75      8.89 o 
   2   1   4      137.04      169.33      3.51 o 
   3   1   4       16.58       12.66      1.27 o 
   4   1   4       91.71      104.27      4.65 o 
   5   1   4       39.70       40.11      2.55 o 
   6   1   4       10.66       16.95      5.01 o 
   7   1   4        1.30        1.46      1.85 o 
  -7   2   4       23.11       28.78      4.48 o 
  -6   2   4      132.45      119.65      6.36 o 
  -5   2   4      137.65      124.06      5.99 o 
  -4   2   4       34.03       37.42      2.15 o 
  -3   2   4      191.53      172.20      4.04 o 
  -2   2   4        8.64        4.67      0.72 o 
  -1   2   4     1477.78     1442.43     24.83 o 
   0   2   4      819.94      883.77     12.53 o 
   1   2   4       21.34       36.53      1.98 o 
   2   2   4       42.48       50.48      2.94 o 
   3   2   4       11.82       14.39      1.62 o 
   4   2   4       30.97       33.60      2.57 o 
   5   2   4        2.04        3.29      1.12 o 
   6   2   4        2.03        0.00      1.15 o 
   7   2   4       27.40       38.80      8.54 o 
  -7   3   4       26.67       37.26      5.06 o 
  -6   3   4       20.81       11.82      2.84 o 
  -5   3   4      292.05      278.68      9.33 o 
  -4   3   4      161.86      179.26      5.39 o 
  -3   3   4      807.15      791.56     10.49 o 
  -2   3   4      294.30      304.13      5.29 o 
  -1   3   4        0.12        0.99      0.57 o 
   0   3   4       60.51       92.77      2.74 o 
   1   3   4       47.25       62.33      3.15 o 
   2   3   4       14.03        7.57      1.34 o 
   3   3   4       18.29       19.47      1.59 o 
   4   3   4       18.42       22.05      2.31 o 
   5   3   4       26.73       28.87      2.82 o 
   6   3   4        5.71        2.97      2.15 o 
  -7   4   4      107.83      115.27      7.72 o 
  -6   4   4        0.04        0.00      1.22 o 
  -5   4   4       36.55       40.53      4.11 o 
  -4   4   4      136.50      137.63      4.90 o 
  -3   4   4       35.83       40.57      2.16 o 
  -2   4   4       66.75       95.86      2.87 o 
  -1   4   4      435.54      485.66      7.23 o 
   0   4   4        1.47        0.24      0.57 o 
   1   4   4        8.55       10.81      1.53 o 
   2   4   4       18.40       10.75      2.18 o 
   3   4   4        0.14        0.73      0.90 o 
   4   4   4       15.72        9.96      2.27 o 
   5   4   4       80.92       91.04      5.75 o 
   6   4   4        0.14        0.00      2.12 o 
  -7   5   4       26.50       24.70      4.30 o 
  -6   5   4        7.32        3.25      2.35 o 
  -5   5   4      212.30      217.37      8.49 o 
  -4   5   4       40.22       32.57      3.42 o 
  -3   5   4      447.86      461.36      9.40 o 
  -2   5   4       27.67       22.32      1.74 o 
  -1   5   4       10.57        7.37      0.97 o 
   0   5   4      128.75      102.99      3.27 o 
   1   5   4      284.77      279.18      6.83 o 
   2   5   4       90.70      104.91      5.13 o 
   3   5   4       38.31       36.72      8.34 o 
   4   5   4       99.82       97.04      5.77 o 
   5   5   4       65.28       57.60      5.19 o 
   6   5   4       18.13       15.35      3.65 o 
  -6   6   4        0.10        0.00      1.85 o 
  -5   6   4       17.29       22.54      3.38 o 
  -4   6   4       15.40       18.96      2.51 o 
  -3   6   4       17.49       23.05      2.88 o 
  -2   6   4       22.22       14.13      1.53 o 
  -1   6   4      403.34      402.61      6.29 o 
   0   6   4      286.03      297.71      6.20 o 
   1   6   4        5.25        5.89      1.62 o 
   2   6   4       95.31       99.12      5.31 o 
   3   6   4       35.13       31.98      3.59 o 
   4   6   4        9.56        6.36      2.34 o 
   5   6   4       51.52       49.39      5.80 o 
  -6   7   4       11.93       17.86      3.64 o 
  -5   7   4       51.06       62.58      8.29 o 
  -4   7   4       23.70       24.78      2.86 o 
  -3   7   4       43.82       48.08      3.39 o 
  -2   7   4      254.63      263.48      6.80 o 
  -1   7   4       32.94       28.81      2.87 o 
   0   7   4      199.37      218.15      6.99 o 
   1   7   4      377.42      344.77     12.71 o 
   2   7   4       30.83       31.82      3.56 o 
   3   7   4      271.82      233.94      8.55 o 
   4   7   4        0.00        0.02      1.97 o 
   5   7   4        0.01        0.00      2.32 o 
  -5   8   4        9.89       11.82      3.34 o 
  -4   8   4      122.83      138.54      5.73 o 
  -3   8   4       46.48       43.91      7.22 o 
  -2   8   4      264.22      285.10     16.03 o 
  -1   8   4      445.13      391.87     18.84 o 
   0   8   4       79.13       67.19      4.52 o 
   1   8   4       36.05       23.52      3.17 o 
   2   8   4       97.24       89.81      5.82 o 
   3   8   4       40.73       42.09      4.69 o 
   4   8   4       78.39       78.98      6.39 o 
  -4   9   4       82.17       86.50     10.92 o 
  -3   9   4      181.42      189.90     14.40 o 
  -2   9   4       21.79       26.93      6.44 o 
  -1   9   4        0.68        0.00      2.65 o 
   0   9   4       44.91       41.93      8.07 o 
   1   9   4        0.46        1.06      1.67 o 
   2   9   4        0.29        0.22      1.89 o 
   3   9   4        5.11        4.49      2.62 o 
  -3  10   4        0.42        2.02      4.42 o 
  -2  10   4        3.80        4.98      4.49 o 
  -1  10   4       43.34       61.00      9.40 o 
   0  10   4        0.28        1.61      3.63 o 
   1  10   4       33.70       39.93      4.75 o 
  -2 -10   5        5.01       10.42      3.20 o 
  -1 -10   5        0.62        1.26      2.44 o 
   0 -10   5        0.34        2.71      4.19 o 
   1 -10   5        2.51        1.48      3.79 o 
   2 -10   5       33.32       34.74      8.34 o 
  -4  -9   5        5.42        0.00      3.72 o 
  -3  -9   5        2.25        4.75      3.13 o 
  -2  -9   5        0.04        0.00      1.57 o 
  -1  -9   5       22.24       19.83      3.73 o 
   0  -9   5        0.01        0.00      2.92 o 
   1  -9   5       10.50        5.83      4.15 o 
   2  -9   5       36.69       35.50      7.67 o 
   3  -9   5        0.20        0.00      3.16 o 
   4  -9   5       58.88       36.80      8.50 o 
  -5  -8   5        1.28        0.63      4.44 o 
  -4  -8   5       16.10        8.30      3.35 o 
  -3  -8   5       38.24       34.91      5.01 o 
  -2  -8   5       11.90       11.78      2.54 o 
  -1  -8   5       40.66       43.97      3.85 o 
   0  -8   5       61.94       62.51      5.29 o 
   1  -8   5       61.02       62.55      8.32 o 
   2  -8   5       68.41       60.57      8.59 o 
   3  -8   5        0.60        2.02      3.36 o 
   4  -8   5      106.90      104.45      6.73 o 
   5  -8   5       17.49       29.66     10.52 o 
  -5  -7   5       25.69       40.26      6.26 o 
  -4  -7   5        6.14        4.36      2.44 o 
  -3  -7   5       16.55       23.15      3.94 o 
  -2  -7   5      165.07      178.87      8.75 o 
  -1  -7   5        0.45        0.00      1.36 o 
   0  -7   5       82.27       93.65      4.85 o 
   1  -7   5      112.77      111.10      9.71 o 
   2  -7   5      217.72      198.75     22.13 o 
   3  -7   5        0.44        0.00      1.57 o 
   4  -7   5      123.11      122.38      7.94 o 
   5  -7   5       14.23       14.60      2.85 o 
  -6  -6   5        0.01        3.67      3.66 o 
  -5  -6   5        1.98        0.00      2.42 o 
  -4  -6   5      122.70      125.60      8.26 o 
  -3  -6   5       78.56       82.27      6.68 o 
  -2  -6   5        6.09        3.86      1.43 o 
  -1  -6   5       91.12       73.77      4.79 o 
   0  -6   5       47.11       47.41      3.35 o 
   1  -6   5        2.06        1.92      1.22 o 
   2  -6   5        2.87        1.96      1.21 o 
   3  -6   5       47.04       50.55      3.52 o 
   4  -6   5        2.36        6.40      1.82 o 
   5  -6   5        8.23        3.93      1.88 o 
   6  -6   5       23.55       31.98      4.96 o 
  -6  -5   5       43.95       43.21      5.92 o 
  -5  -5   5      150.92      121.45      8.30 o 
  -4  -5   5       14.58       23.25      4.52 o 
  -3  -5   5      127.92      132.39      9.83 o 
  -2  -5   5       64.19       73.12      3.83 o 
  -1  -5   5       16.40       17.61      1.50 o 
   0  -5   5        3.26        3.01      1.13 o 
   1  -5   5      101.50      113.76      5.28 o 
   2  -5   5        9.47        8.27      2.18 o 
   3  -5   5        2.20        1.50      1.17 o 
   4  -5   5        3.43        1.55      1.29 o 
   5  -5   5        3.24        0.00      1.86 o 
   6  -5   5        0.03        0.00      2.08 o 
  -7  -4   5        3.43        1.62      3.50 o 
  -6  -4   5       81.18       74.97      7.03 o 
  -5  -4   5        2.83        3.69      2.43 o 
  -4  -4   5       90.84       95.76      6.56 o 
  -3  -4   5      135.96      143.71      5.35 o 
  -2  -4   5        7.14       12.22      1.53 o 
  -1  -4   5       96.76      134.93      5.98 o 
   0  -4   5        0.00        0.29      0.55 o 
   1  -4   5      243.70      242.58      6.65 o 
   2  -4   5      109.33      128.34      3.65 o 
   3  -4   5       14.09       19.73      2.31 o 
   4  -4   5        0.34        1.01      1.10 o 
   5  -4   5        0.06        0.00      1.51 o 
   6  -4   5        0.08        0.00      2.02 o 
  -7  -3   5       27.99       14.78      5.70 o 
  -6  -3   5       31.12       27.21      5.73 o 
  -5  -3   5       68.94       57.27      5.50 o 
  -4  -3   5      168.74      178.25      4.69 o 
  -3  -3   5       58.57       59.99      2.29 o 
  -2  -3   5      520.04      518.97      7.79 o 
  -1  -3   5       90.02       76.60      2.48 o 
   0  -3   5      416.15      417.64      7.71 o 
   1  -3   5      255.42      318.74      5.73 o 
   2  -3   5       12.71       19.94      1.98 o 
   3  -3   5        0.04        0.88      1.08 o 
   4  -3   5       23.00       20.72      2.76 o 
   5  -3   5        2.15        5.62      1.64 o 
   6  -3   5       66.72       52.41      4.50 o 
   7  -3   5        1.47        1.21      2.87 o 
  -6  -2   5       34.65       37.06      3.39 o 
  -5  -2   5      119.02      136.10      4.98 o 
  -4  -2   5      299.35      292.81      6.16 o 
  -3  -2   5        0.01        0.51      0.48 o 
  -2  -2   5      176.66      144.07      3.14 o 
  -1  -2   5       78.08      105.20      3.15 o 
   0  -2   5      152.30      136.37      3.74 o 
   1  -2   5      115.12      145.11      3.52 o 
   2  -2   5        0.06        0.83      0.64 o 
   3  -2   5        2.72        1.50      0.75 o 
   4  -2   5        4.44        3.27      1.25 o 
   5  -2   5        3.65        2.73      1.47 o 
   6  -2   5       52.38       51.81      7.50 o 
   7  -2   5       28.01       31.92      5.75 o 
  -7  -1   5        1.96        1.93      2.38 o 
  -6  -1   5       99.94      100.48      5.00 o 
  -5  -1   5       12.81        9.74      1.69 o 
  -4  -1   5       39.80       30.44      2.80 o 
  -3  -1   5       80.26       69.14      2.30 o 
  -2  -1   5       72.84       62.23      2.54 o 
  -1  -1   5      246.93      253.40      4.70 o 
   0  -1   5      439.76      556.93      8.86 o 
   1  -1   5      376.22      419.14      6.51 o 
   2  -1   5        1.56        7.24      1.19 o 
   3  -1   5       28.92       25.19      2.21 o 
   4  -1   5        2.07        3.31      0.98 o 
   5  -1   5       94.39       94.95      4.89 o 
   6  -1   5        2.88        4.02      1.84 o 
   7  -1   5       16.55       12.92      2.88 o 
  -7   0   5       22.40       11.75      3.23 o 
  -6   0   5        0.58        1.18      1.54 o 
  -5   0   5       74.65       69.88      3.33 o 
  -4   0   5       18.52       22.34      1.91 o 
  -3   0   5      116.39      111.04      3.74 o 
  -2   0   5      416.22      490.68      8.28 o 
  -1   0   5       99.44       86.56      2.59 o 
   0   0   5       79.57      111.86      3.85 o 
   1   0   5     2842.05     2795.24     25.36 o 
   2   0   5        1.97        4.71      1.07 o 
   3   0   5     1026.39     1038.01     12.18 o 
   4   0   5      214.73      211.63      5.69 o 
   5   0   5      371.27      360.10      9.04 o 
   6   0   5        1.24        2.73      1.62 o 
   7   0   5       32.34       33.31      6.28 o 
  -7   1   5       79.26       78.09      6.36 o 
  -6   1   5       28.58       30.41      5.51 o 
  -5   1   5       57.61       50.66      3.35 o 
  -4   1   5       62.85       68.72      3.45 o 
  -3   1   5      518.12      508.55      8.77 o 
  -2   1   5      113.12      118.85      3.70 o 
  -1   1   5     1325.43     1319.75     14.52 o 
   0   1   5      758.43      852.22     14.95 o 
   1   1   5     1364.70     1417.35     15.93 o 
   2   1   5      425.82      458.87      6.67 o 
   3   1   5      666.39      681.73     10.77 o 
   4   1   5       37.25       38.53      2.34 o 
   5   1   5       52.42       55.56      2.97 o 
   6   1   5        0.14        2.59      1.60 o 
   7   1   5       48.14       45.55      4.85 o 
  -7   2   5       29.29       44.68      5.32 o 
  -6   2   5        5.78        3.37      5.06 o 
  -5   2   5      200.24      190.83      7.56 o 
  -4   2   5       16.76       15.55      2.06 o 
  -3   2   5      217.56      200.62      4.33 o 
  -2   2   5      339.17      400.49      6.25 o 
  -1   2   5     2233.93     2356.60     24.19 o 
   0   2   5      343.53      344.07      5.95 o 
   1   2   5      583.14      603.25      7.68 o 
   2   2   5      359.53      352.61      8.14 o 
   3   2   5       51.16       48.90      2.39 o 
   4   2   5       93.58       87.24      4.00 o 
   5   2   5        0.06        0.25      0.98 o 
   6   2   5       40.73       42.21      3.57 o 
  -7   3   5        4.72        0.00      2.07 o 
  -6   3   5        7.70        8.17      4.40 o 
  -5   3   5        2.71        2.62      1.77 o 
  -4   3   5        4.45        2.39      1.45 o 
  -3   3   5      278.16      293.91      5.62 o 
  -2   3   5      444.05      455.85      7.09 o 
  -1   3   5      100.98      107.31      2.69 o 
   0   3   5      297.34      294.32      4.79 o 
   1   3   5       13.34       18.48      1.34 o 
   2   3   5      818.53      802.63     11.50 o 
   3   3   5       46.63       44.12      2.46 o 
   4   3   5      165.01      165.38      5.12 o 
   5   3   5      105.80      108.55      4.09 o 
   6   3   5       24.22       26.78      7.18 o 
  -7   4   5        1.26        2.24      2.60 o 
  -6   4   5      164.60      161.01      7.76 o 
  -5   4   5       11.16        9.41      3.53 o 
  -4   4   5      307.34      302.86      9.37 o 
  -3   4   5        9.76       19.24      1.76 o 
  -2   4   5      524.60      512.20      7.15 o 
  -1   4   5      298.03      267.57      5.00 o 
   0   4   5      713.95      723.08      9.38 o 
   1   4   5      146.02      133.57      3.24 o 
   2   4   5      179.34      173.49      3.87 o 
   3   4   5       61.78       62.21      2.59 o 
   4   4   5       54.53       55.49      5.39 o 
   5   4   5       58.77       65.71     11.51 o 
   6   4   5        3.61        4.85      2.67 o 
  -7   5   5       19.95        8.75      4.55 o 
  -6   5   5        7.15        7.53      2.78 o 
  -5   5   5        0.30        1.40      2.18 o 
  -4   5   5      112.24      107.90      5.53 o 
  -3   5   5      314.80      321.05      9.20 o 
  -2   5   5      165.35      168.67      3.86 o 
  -1   5   5        5.22        1.66      0.71 o 
   0   5   5      835.20      830.69     10.17 o 
   1   5   5       43.56       37.65      2.30 o 
   2   5   5      279.00      275.38     14.87 o 
   3   5   5      320.71      294.68     11.15 o 
   4   5   5       42.27       51.11      4.65 o 
   5   5   5      102.67      110.48      6.80 o 
  -6   6   5        7.44        9.92      3.01 o 
  -5   6   5       86.54       78.40      5.75 o 
  -4   6   5       39.32       44.90      4.18 o 
  -3   6   5        0.42        0.00      1.09 o 
  -2   6   5      460.42      476.77      9.69 o 
  -1   6   5      176.77      169.75      4.01 o 
   0   6   5       20.24       17.50      1.84 o 
   1   6   5      238.04      212.88      7.12 o 
   2   6   5        7.42        9.85      2.14 o 
   3   6   5      172.85      190.44      7.51 o 
   4   6   5       34.97       42.96      4.57 o 
   5   6   5        4.65        4.10      3.18 o 
  -6   7   5       27.98       25.15      4.15 o 
  -5   7   5        4.18        3.02      2.23 o 
  -4   7   5       88.39       72.51     11.41 o 
  -3   7   5      175.41      169.82      5.89 o 
  -2   7   5        0.39        0.45      1.14 o 
  -1   7   5      577.17      553.37     11.86 o 
   0   7   5      111.10      127.52      7.77 o 
   1   7   5      446.81      416.14     19.98 o 
   2   7   5      115.99      114.33      6.15 o 
   3   7   5        3.73        6.91      2.20 o 
   4   7   5       11.71        6.48      2.61 o 
  -5   8   5       75.18       62.83      6.19 o 
  -4   8   5        0.19        0.00      1.61 o 
  -3   8   5      346.58      342.66     18.08 o 
  -2   8   5      101.83      127.80     10.65 o 
  -1   8   5       12.86        4.28      3.12 o 
   0   8   5       12.84       21.56      5.28 o 
   1   8   5       55.17       37.81      3.95 o 
   2   8   5        7.51        4.32      2.10 o 
   3   8   5        0.25        0.20      1.98 o 
  -3   9   5       33.91       34.98      7.62 o 
  -2   9   5        8.15       20.25      6.05 o 
  -1   9   5       19.48       17.04      5.38 o 
   0   9   5       25.83       16.54      2.83 o 
   1   9   5        0.88        0.53      1.68 o 
   2   9   5        2.13        0.00      2.11 o 
  -2  10   5        0.34        1.14      4.13 o 
  -1  10   5        4.37        0.00      3.03 o 
   0  10   5        7.70        9.64      5.20 o 
  -2 -10   6       28.37       23.40      5.26 o 
  -1 -10   6       91.56       94.48      9.49 o 
   0 -10   6        2.54        3.83      4.51 o 
   1 -10   6       85.30      109.82     12.51 o 
   2 -10   6        0.49        0.00      3.70 o 
  -3  -9   6       43.67       46.97      6.26 o 
  -2  -9   6        1.22        0.92      3.83 o 
  -1  -9   6       95.75      123.34      6.65 o 
   0  -9   6        7.43        1.44      3.99 o 
   1  -9   6      135.33      144.91     12.94 o 
   2  -9   6        6.46        2.53      3.63 o 
   3  -9   6       78.83       93.04     11.53 o 
  -4  -8   6        2.17        4.46      4.20 o 
  -3  -8   6       23.21       24.50     10.44 o 
  -2  -8   6        6.55       10.50      4.22 o 
  -1  -8   6       23.88       35.75      3.88 o 
   0  -8   6       63.19       67.75      8.14 o 
   1  -8   6       62.59       88.38      9.71 o 
   2  -8   6      664.61      664.09     26.93 o 
   3  -8   6        0.01        2.11      3.14 o 
   4  -8   6      467.51      457.44     13.79 o 
  -5  -7   6        0.43        0.53      3.34 o 
  -4  -7   6        9.27        9.83      3.41 o 
  -3  -7   6       19.48       25.49      4.22 o 
  -2  -7   6      233.62      249.50      8.05 o 
  -1  -7   6      128.73      120.87      6.91 o 
   0  -7   6     1459.30     1358.51     21.58 o 
   1  -7   6        4.76        1.50      2.74 o 
   2  -7   6      693.69      686.76     26.39 o 
   3  -7   6       24.46       26.33      3.71 o 
   4  -7   6      146.97      160.38      6.68 o 
   5  -7   6       10.93       11.36      4.87 o 
  -6  -6   6       11.27       16.94      6.39 o 
  -5  -6   6       17.82       15.98      4.48 o 
  -4  -6   6      344.12      343.90     13.08 o 
  -3  -6   6        1.19        1.66      1.65 o 
  -2  -6   6      942.00      895.13     16.22 o 
  -1  -6   6      189.12      191.26      9.01 o 
   0  -6   6      415.46      410.77      9.45 o 
   1  -6   6      341.77      364.54      7.47 o 
   2  -6   6       74.68       83.01      6.82 o 
   3  -6   6      118.19      140.37      5.38 o 
   4  -6   6        1.59        1.24      1.43 o 
   5  -6   6        4.03        6.99      2.39 o 
  -6  -5   6       63.93       54.28      6.81 o 
  -5  -5   6        0.12        1.94      2.24 o 
  -4  -5   6       83.10       80.44      6.64 o 
  -3  -5   6      147.30      170.75     11.37 o 
  -2  -5   6      114.10       99.14      4.45 o 
  -1  -5   6      683.22      697.13     10.44 o 
   0  -5   6        0.01        0.70      0.68 o 
   1  -5   6      253.85      256.45      7.74 o 
   2  -5   6        0.73        3.05      1.36 o 
   3  -5   6      295.80      300.85      8.11 o 
   4  -5   6        8.43       10.86      3.16 o 
   5  -5   6      318.84      331.61      9.68 o 
   6  -5   6        8.90        6.92      2.50 o 
  -7  -4   6       48.37       59.05     10.20 o 
  -6  -4   6       10.01       16.86      5.56 o 
  -5  -4   6      327.69      343.05     17.92 o 
  -4  -4   6        8.19        5.09      3.12 o 
  -3  -4   6      531.95      541.07     21.58 o 
  -2  -4   6      189.75      181.63      4.02 o 
  -1  -4   6      143.55      139.33      3.17 o 
   0  -4   6       58.11       26.01      6.30 o 
   1  -4   6      949.35      985.92     12.89 o 
   2  -4   6       94.67      102.76      3.55 o 
   3  -4   6      262.15      272.24      8.43 o 
   4  -4   6       11.57       13.96      2.16 o 
   5  -4   6        6.45        4.90      2.96 o 
   6  -4   6       20.53       21.80      3.39 o 
  -7  -3   6       93.43       94.78      7.92 o 
  -6  -3   6        0.01        2.97      2.48 o 
  -5  -3   6       26.22       32.96      6.90 o 
  -4  -3   6       23.61       26.49      2.23 o 
  -3  -3   6      163.46      173.92      4.41 o 
  -2  -3   6      214.96      178.62     11.83 o 
  -1  -3   6     1516.10     1603.25     17.69 o 
   0  -3   6      935.67      977.93     12.19 o 
   1  -3   6      279.63      311.34      5.91 o 
   2  -3   6      457.56      423.04     19.33 o 
   3  -3   6       14.27       15.14      1.71 o 
   4  -3   6      386.02      380.61      9.29 o 
   5  -3   6        1.77        0.43      1.30 o 
   6  -3   6       79.45       86.72      5.51 o 
  -6  -2   6       14.54       21.56      2.54 o 
  -5  -2   6       56.61       59.67      3.38 o 
  -4  -2   6      243.87      238.99      5.69 o 
  -3  -2   6      260.73      292.09      5.88 o 
  -2  -2   6      393.92      405.00      5.53 o 
  -1  -2   6      123.59      136.38      3.70 o 
   0  -2   6      387.91      407.97      7.23 o 
   1  -2   6       81.77       87.32      3.18 o 
   2  -2   6      104.26      106.60      3.11 o 
   3  -2   6      103.72      109.24      3.84 o 
   4  -2   6        0.91        0.14      1.03 o 
   5  -2   6        2.85        1.47      1.35 o 
   6  -2   6       35.48       35.28      5.43 o 
  -7  -1   6       14.05        7.98      2.87 o 
  -6  -1   6       40.06       45.30      4.46 o 
  -5  -1   6       12.73       11.66      3.44 o 
  -4  -1   6       72.24       76.92      3.30 o 
  -3  -1   6       20.97       17.89      2.78 o 
  -2  -1   6      423.17      469.16     13.72 o 
  -1  -1   6     1908.42     1901.24     20.03 o 
   0  -1   6       38.64       44.66      1.92 o 
   1  -1   6      620.61      580.88      7.72 o 
   2  -1   6      234.98      246.20      4.81 o 
   3  -1   6       95.24       77.97      2.90 o 
   4  -1   6       93.85       85.41      4.17 o 
   5  -1   6       71.01       74.79      4.96 o 
   6  -1   6        0.88        1.83      1.70 o 
  -7   0   6        0.56        0.00      2.38 o 
  -6   0   6       24.32       30.89      4.07 o 
  -5   0   6       99.01      105.52      4.79 o 
  -4   0   6       65.44       77.22      3.73 o 
  -3   0   6      554.39      538.04      9.74 o 
  -2   0   6        3.29        3.01      0.91 o 
  -1   0   6        2.30       14.96      1.11 o 
   0   0   6       36.30       35.11      1.80 o 
   1   0   6       10.34        0.46      0.55 o 
   2   0   6      118.02      132.37      3.46 o 
   3   0   6        0.14        0.38      0.94 o 
   4   0   6        0.66        0.42      0.88 o 
   5   0   6        7.57        8.62      1.91 o 
   6   0   6        0.84        1.15      1.63 o 
  -7   1   6       12.50       16.10      3.72 o 
  -6   1   6        2.10        0.52      1.67 o 
  -5   1   6        8.73        9.58      1.89 o 
  -4   1   6       65.05       68.56      3.65 o 
  -3   1   6        2.05        0.09      0.74 o 
  -2   1   6      720.58      720.67     11.62 o 
  -1   1   6        9.04        3.22      0.68 o 
   0   1   6      514.35      573.27      7.41 o 
   1   1   6       22.17       25.05      1.60 o 
   2   1   6        2.20        2.08      0.78 o 
   3   1   6        3.38        3.04      0.94 o 
   4   1   6      170.86      156.79      5.14 o 
   5   1   6       59.83       54.80      3.08 o 
   6   1   6       41.84       46.55      4.01 o 
  -7   2   6       15.02        7.85      2.89 o 
  -6   2   6       89.58       86.13      6.16 o 
  -5   2   6       10.21       11.28      4.33 o 
  -4   2   6      493.89      509.03     10.07 o 
  -3   2   6      387.46      403.24      8.24 o 
  -2   2   6        4.27        5.73      1.40 o 
  -1   2   6      319.08      345.59      5.34 o 
   0   2   6        7.94        5.18      0.80 o 
   1   2   6      172.94      163.69      4.38 o 
   2   2   6      263.62      246.99      4.85 o 
   3   2   6       36.81       33.18      2.18 o 
   4   2   6      102.08      103.61      3.73 o 
   5   2   6       12.69        9.46      1.69 o 
   6   2   6       71.07       79.80      4.81 o 
  -7   3   6        3.75        6.06      2.80 o 
  -6   3   6       72.45       94.90      6.44 o 
  -5   3   6      235.26      229.55     19.53 o 
  -4   3   6       12.94        9.02      2.03 o 
  -3   3   6      323.05      300.34      6.03 o 
  -2   3   6       59.30       53.95      2.16 o 
  -1   3   6      517.50      509.86      7.10 o 
   0   3   6       38.38       35.59      1.84 o 
   1   3   6      115.68      114.06      3.06 o 
   2   3   6      237.61      238.47      6.10 o 
   3   3   6      644.89      653.24      9.50 o 
   4   3   6      123.18      135.27      4.19 o 
   5   3   6      226.61      243.39      6.10 o 
   6   3   6      102.71       99.24      8.25 o 
  -7   4   6       96.35       97.19      7.42 o 
  -6   4   6       48.36       40.44      4.79 o 
  -5   4   6      204.25      201.04      8.31 o 
  -4   4   6       35.02       33.94      3.73 o 
  -3   4   6       93.02       91.52      3.77 o 
  -2   4   6        4.82        5.56      1.02 o 
  -1   4   6      188.45      169.57      4.19 o 
   0   4   6      128.86      127.75      3.28 o 
   1   4   6      729.26      715.94      9.43 o 
   2   4   6       43.99       42.91      2.20 o 
   3   4   6        0.02        0.00      0.80 o 
   4   4   6       68.50       73.96      5.27 o 
   5   4   6       34.19       25.09      4.04 o 
   6   4   6       28.04       29.90      5.20 o 
  -6   5   6       50.89       52.41      6.50 o 
  -5   5   6        3.50        6.37      2.64 o 
  -4   5   6       43.73       43.64      4.18 o 
  -3   5   6      243.58      250.27      8.59 o 
  -2   5   6      241.98      239.47      5.42 o 
  -1   5   6       94.45       90.08      2.96 o 
   0   5   6      184.87      193.04      7.20 o 
   1   5   6       35.55       34.60      2.03 o 
   2   5   6      178.77      188.02      6.94 o 
   3   5   6        0.22        0.26      1.98 o 
   4   5   6      320.80      327.31     10.45 o 
   5   5   6        4.13        1.69      2.33 o 
  -6   6   6       93.47       98.48      7.12 o 
  -5   6   6       55.25       44.34      4.78 o 
  -4   6   6      393.74      393.50     16.43 o 
  -3   6   6       17.07       23.88      3.02 o 
  -2   6   6      121.66      128.35      5.70 o 
  -1   6   6       35.00       38.64      2.27 o 
   0   6   6      164.68      193.03      6.22 o 
   1   6   6       13.78       13.09      2.21 o 
   2   6   6       77.02       76.70      5.24 o 
   3   6   6       19.85       28.85      3.72 o 
   4   6   6       64.33       79.85      6.13 o 
   5   6   6        3.58        4.64      4.71 o 
  -5   7   6      109.06      128.21     10.83 o 
  -4   7   6       47.86       55.64      4.85 o 
  -3   7   6      345.51      360.40     13.69 o 
  -2   7   6       46.95       54.13      3.54 o 
  -1   7   6      261.70      243.98      7.63 o 
   0   7   6       73.15       79.11      4.86 o 
   1   7   6        0.01        1.76      1.51 o 
   2   7   6      305.04      315.77     10.21 o 
   3   7   6       22.71       15.22      3.10 o 
   4   7   6       25.38       23.41      4.02 o 
  -5   8   6      324.44      339.91     16.30 o 
  -4   8   6        0.50        1.81      1.87 o 
  -3   8   6       35.71       33.06      6.64 o 
  -2   8   6       98.73       97.33      9.98 o 
  -1   8   6        6.26        3.07      3.18 o 
   0   8   6      171.80      148.07      6.53 o 
   1   8   6       37.82       39.70      4.21 o 
   2   8   6        3.07        1.53      2.06 o 
   3   8   6       21.48       23.97      5.08 o 
  -3   9   6       12.60       23.19      6.93 o 
  -2   9   6        0.04        3.41      4.04 o 
  -1   9   6       58.07       60.91      8.99 o 
   0   9   6        0.00        0.00      1.76 o 
   1   9   6       29.97       24.28      3.72 o 
   2   9   6        0.13        0.00      2.39 o 
  -1 -10   7        0.08        3.12      4.82 o 
   0 -10   7        0.70        0.00      4.08 o 
   1 -10   7        0.13        0.00      2.60 o 
  -3  -9   7       13.51        9.68      8.21 o 
  -2  -9   7       50.45       44.12      6.09 o 
  -1  -9   7       18.82        9.92      3.22 o 
   0  -9   7       98.59      102.78     10.99 o 
   1  -9   7        4.38        7.45      4.44 o 
   2  -9   7       35.55       45.79      8.59 o 
   3  -9   7        0.80        3.16      4.06 o 
  -4  -8   7       35.09       36.95      5.97 o 
  -3  -8   7       25.76       23.45      4.88 o 
  -2  -8   7       15.99       23.64      6.57 o 
  -1  -8   7       40.29       61.83      6.05 o 
   0  -8   7       83.11       69.65      5.88 o 
   1  -8   7        0.51        0.18      2.85 o 
   2  -8   7       39.40       16.66      5.56 o 
   3  -8   7        2.84        6.12      4.42 o 
   4  -8   7        3.06        1.59      2.38 o 
  -5  -7   7       64.79       83.69     12.42 o 
  -4  -7   7       26.04       19.07      5.31 o 
  -3  -7   7      168.12      154.09      9.32 o 
  -2  -7   7      333.68      289.90     11.42 o 
  -1  -7   7       11.86       12.78      2.50 o 
   0  -7   7       50.78       47.51      5.86 o 
   1  -7   7       15.91       14.78      4.35 o 
   2  -7   7        1.88        8.10      3.86 o 
   3  -7   7       36.73       41.07      4.88 o 
   4  -7   7       14.34       16.10      2.81 o 
   5  -7   7       51.04       63.43      5.77 o 
  -5  -6   7       46.93       49.60     14.37 o 
  -4  -6   7      372.92      374.27     47.79 o 
  -3  -6   7        3.74        2.81      2.23 o 
  -2  -6   7      130.23      153.92      7.82 o 
  -1  -6   7        7.22       17.60      2.48 o 
   0  -6   7       57.17       52.56      4.69 o 
   1  -6   7       53.25       19.26     23.96 o 
   2  -6   7       53.45       51.17      5.46 o 
   3  -6   7      200.55      206.74      6.85 o 
   4  -6   7      101.29      112.45      5.50 o 
   5  -6   7       25.27       33.40      3.83 o 
  -6  -5   7      130.29      128.70     11.20 o 
  -5  -5   7        5.46        3.35      2.54 o 
  -4  -5   7      176.34      177.36      9.00 o 
  -3  -5   7       25.37       34.22      4.53 o 
  -2  -5   7      160.79      158.26      7.63 o 
  -1  -5   7       88.81       93.16      3.49 o 
   0  -5   7      437.00      409.76     12.06 o 
   1  -5   7       42.89       43.05      2.57 o 
   2  -5   7      459.37      488.59     10.46 o 
   3  -5   7        1.31        2.62      1.46 o 
   4  -5   7      205.21      198.24      8.38 o 
   5  -5   7       73.24       72.40      5.05 o 
  -6  -4   7       45.08       40.47     12.88 o 
  -5  -4   7       60.05       60.44      6.31 o 
  -4  -4   7       60.03       66.33      6.06 o 
  -3  -4   7        4.63        0.90      1.64 o 
  -2  -4   7      418.00      405.98      7.90 o 
  -1  -4   7       67.57       68.80      7.18 o 
   0  -4   7      304.39      282.07      6.06 o 
   1  -4   7       13.57        8.50      1.54 o 
   2  -4   7      236.50      218.86      5.82 o 
   3  -4   7      203.03      208.51      6.56 o 
   4  -4   7       16.32       14.59      2.79 o 
   5  -4   7       41.04       55.86      4.45 o 
   6  -4   7       16.03       11.24      2.75 o 
  -7  -3   7       10.90        9.26      3.91 o 
  -6  -3   7       49.19       46.02      5.79 o 
  -5  -3   7       71.19       64.83      7.61 o 
  -4  -3   7       68.11       62.72      5.57 o 
  -3  -3   7      456.39      464.37     13.14 o 
  -2  -3   7        6.57        3.51      1.71 o 
  -1  -3   7       65.87       71.39      2.54 o 
   0  -3   7        0.52        1.90      0.75 o 
   1  -3   7       62.08       62.33      3.64 o 
   2  -3   7      111.65      118.17      3.51 o 
   3  -3   7      174.73      177.08      6.18 o 
   4  -3   7        9.27       12.10      2.07 o 
   5  -3   7      322.92      328.04      9.41 o 
   6  -3   7        1.43        0.00      1.62 o 
  -6  -2   7       11.17        6.17      1.73 o 
  -5  -2   7      300.16      298.39     10.71 o 
  -4  -2   7        7.33        8.57      1.52 o 
  -3  -2   7      240.72      224.10      5.97 o 
  -2  -2   7       62.52       65.94      3.04 o 
  -1  -2   7      133.77      109.90      4.19 o 
   0  -2   7        8.74        7.95      1.18 o 
   1  -2   7      463.44      411.34      7.20 o 
   2  -2   7       32.68       29.94      2.01 o 
   3  -2   7      642.88      623.44     10.46 o 
   4  -2   7        4.07        7.47      1.79 o 
   5  -2   7       39.15       40.33      3.70 o 
   6  -2   7       31.90       30.81      3.61 o 
  -7  -1   7       95.50      110.89      7.21 o 
  -6  -1   7       25.25       26.73      2.77 o 
  -5  -1   7       40.60       40.01      2.99 o 
  -4  -1   7      191.38      206.30      7.93 o 
  -3  -1   7       19.22       30.19      2.50 o 
  -2  -1   7      148.43      154.01      4.63 o 
  -1  -1   7      458.32      416.94      6.46 o 
   0  -1   7      560.12      561.22      8.29 o 
   1  -1   7      502.08      493.84      7.26 o 
   2  -1   7      173.54      176.37      4.22 o 
   3  -1   7       46.49       52.84      2.73 o 
   4  -1   7       12.61       11.25      1.93 o 
   5  -1   7       58.40       59.93      4.28 o 
   6  -1   7        0.02        0.00      1.70 o 
  -7   0   7        5.26        1.93      2.51 o 
  -6   0   7      124.70      140.12      7.18 o 
  -5   0   7        4.52        0.05      1.37 o 
  -4   0   7      202.47      209.62      6.26 o 
  -3   0   7      529.16      570.10     10.59 o 
  -2   0   7      491.39      478.86      8.95 o 
  -1   0   7      520.33      538.21      7.80 o 
   0   0   7        1.81        0.60      0.60 o 
   1   0   7      236.25      258.61      5.17 o 
   2   0   7       43.10       38.87      2.19 o 
   3   0   7       19.92       21.59      1.90 o 
   4   0   7       35.05       39.77      3.44 o 
   5   0   7       54.27       55.59      5.51 o 
   6   0   7       93.44       94.97      5.51 o 
  -7   1   7        1.56        0.02      2.50 o 
  -6   1   7       56.29       63.64      5.55 o 
  -5   1   7       46.35       51.05      4.41 o 
  -4   1   7       15.37       19.36      3.22 o 
  -3   1   7       29.13       32.45      2.62 o 
  -2   1   7       17.93       11.89      1.71 o 
  -1   1   7        0.52        0.00      0.43 o 
   0   1   7      169.31      161.60      3.62 o 
   1   1   7       57.58       55.83      4.30 o 
   2   1   7        2.00        3.14      0.85 o 
   3   1   7       48.86       46.38      2.59 o 
   4   1   7       43.48       42.37      2.73 o 
   5   1   7        2.82        2.29      1.20 o 
   6   1   7        0.08        0.00      2.13 o 
  -7   2   7        7.59        5.88      3.10 o 
  -6   2   7        3.54        0.00      1.86 o 
  -5   2   7       61.92       66.64      5.18 o 
  -4   2   7      137.04      142.52      5.14 o 
  -3   2   7        0.23        0.00      0.75 o 
  -2   2   7       31.75       29.74      2.38 o 
  -1   2   7       38.82       32.83      1.80 o 
   0   2   7        4.54        8.16      2.00 o 
   1   2   7      101.28       87.97      3.18 o 
   2   2   7       12.67       10.47      1.33 o 
   3   2   7       75.25       73.57      3.56 o 
   4   2   7        2.79        2.96      1.10 o 
   5   2   7        8.21        7.14      1.61 o 
   6   2   7        3.08        3.60      2.04 o 
  -7   3   7       22.92       19.39      5.43 o 
  -6   3   7        9.98        7.75      2.89 o 
  -5   3   7        0.66        1.71      1.70 o 
  -4   3   7       61.51       61.72      4.60 o 
  -3   3   7       45.82       44.31      2.62 o 
  -2   3   7       62.25       62.78      3.69 o 
  -1   3   7      214.36      193.87      4.21 o 
   0   3   7      200.75      202.82      4.83 o 
   1   3   7       98.32      106.16      3.27 o 
   2   3   7      110.51      112.19      3.50 o 
   3   3   7       32.02       32.96      2.27 o 
   4   3   7      167.25      173.13      4.85 o 
   5   3   7       39.28       40.49      4.22 o 
  -6   4   7       16.95       17.44      3.63 o 
  -5   4   7       77.73       93.20      6.22 o 
  -4   4   7       94.59       91.06      6.09 o 
  -3   4   7       76.47       71.28      3.27 o 
  -2   4   7      396.95      407.74      9.67 o 
  -1   4   7       27.07       29.56      2.25 o 
   0   4   7      289.91      288.68      5.46 o 
   1   4   7      249.28      234.00      4.95 o 
   2   4   7      348.68      363.91      6.75 o 
   3   4   7      229.88      222.99      5.24 o 
   4   4   7        1.29        0.49      1.76 o 
   5   4   7      106.43      115.45      7.05 o 
  -6   5   7       32.20       37.97      5.02 o 
  -5   5   7        0.81        2.29      1.77 o 
  -4   5   7        7.80        7.64      3.13 o 
  -3   5   7        2.24        0.76      1.24 o 
  -2   5   7       13.87       12.56      1.50 o 
  -1   5   7       98.36       89.45      3.12 o 
   0   5   7        1.31        0.00      0.74 o 
   1   5   7        3.14        3.57      1.35 o 
   2   5   7       93.96       72.05      4.99 o 
   3   5   7        0.02        0.00      1.81 o 
   4   5   7       12.25       21.26      3.50 o 
   5   5   7        8.02        6.38      3.58 o 
  -6   6   7       30.29       23.64      4.38 o 
  -5   6   7        4.61        4.37      2.38 o 
  -4   6   7        3.56        3.64      3.03 o 
  -3   6   7        3.90        3.89      1.80 o 
  -2   6   7        0.05        0.00      0.87 o 
  -1   6   7       35.61       42.23      2.49 o 
   0   6   7       20.82       30.10      2.63 o 
   1   6   7      122.35      123.91      6.08 o 
   2   6   7       19.61       27.74      3.50 o 
   3   6   7       24.07       17.20      3.25 o 
   4   6   7        1.82        1.04      2.19 o 
  -5   7   7        7.47        6.13      2.78 o 
  -4   7   7        0.40        0.00      1.45 o 
  -3   7   7        4.50        9.05      2.39 o 
  -2   7   7        1.05        1.10      1.33 o 
  -1   7   7      151.99      166.76      6.48 o 
   0   7   7       71.69       58.98      4.54 o 
   1   7   7        8.25        8.92      2.36 o 
   2   7   7        2.96        3.24      2.09 o 
   3   7   7       22.14       21.41      3.80 o 
  -4   8   7       54.24       44.67      5.81 o 
  -2   8   7       73.38       69.36      8.88 o 
  -1   8   7       14.95       21.73      5.90 o 
   0   8   7        0.22        1.33      1.74 o 
   1   8   7       11.76       11.30      2.71 o 
   2   8   7       33.40       39.69      4.68 o 
  -2   9   7       14.55       18.64      5.97 o 
  -1   9   7        1.89        1.41      3.39 o 
   0   9   7       41.71       38.54      6.75 o 
   1   9   7        5.74        4.38      2.47 o 
  -2  -9   8        3.59        9.30      4.13 o 
  -1  -9   8       10.96        7.34      3.55 o 
   1  -9   8        2.41        0.61      3.83 o 
   2  -9   8       49.32       49.11      9.02 o 
  -4  -8   8       14.21       20.09      6.86 o 
  -3  -8   8       14.92       13.66      4.02 o 
  -2  -8   8      193.71      205.25     10.47 o 
  -1  -8   8       65.37       61.86      6.28 o 
   0  -8   8      123.00      104.03     10.32 o 
   1  -8   8       32.26       21.17      5.97 o 
   2  -8   8        6.28        8.25      4.82 o 
   3  -8   8        3.03        4.26      4.15 o 
  -4  -7   8      153.88      159.15     10.46 o 
  -3  -7   8       60.57       52.00      6.44 o 
  -2  -7   8        3.07        2.91      2.76 o 
  -1  -7   8       17.61       13.06      3.72 o 
   0  -7   8        8.26        7.83      3.60 o 
   1  -7   8        3.63        1.68      3.16 o 
   2  -7   8        0.06        4.82      3.57 o 
   3  -7   8        0.70        0.00      1.65 o 
   4  -7   8       11.11        8.80      3.37 o 
  -5  -6   8       84.75       88.22      8.37 o 
  -4  -6   8        0.06        0.96      2.47 o 
  -3  -6   8       71.32       89.99      7.35 o 
  -2  -6   8       22.81       26.01      4.09 o 
  -1  -6   8        1.44        0.00      2.96 o 
   0  -6   8       26.98       32.90      4.09 o 
   1  -6   8       17.92       18.24      2.01 o 
   2  -6   8        0.22        3.09      1.47 o 
   3  -6   8        6.34        6.85      1.99 o 
   4  -6   8        6.79        8.51      3.15 o 
   5  -6   8        7.02        8.44      2.52 o 
  -6  -5   8        1.42        0.00      2.89 o 
  -5  -5   8        6.11        5.80      3.22 o 
  -4  -5   8        8.07        8.23      2.95 o 
  -3  -5   8       96.77       92.02      6.96 o 
  -2  -5   8        0.73        0.03      2.18 o 
  -1  -5   8       29.97       20.37      2.90 o 
   0  -5   8       14.55       11.40      1.53 o 
   1  -5   8        4.56        0.83      0.99 o 
   2  -5   8        7.91        5.48      1.63 o 
   3  -5   8      109.42      112.56      6.58 o 
   4  -5   8       39.70       35.60      3.71 o 
   5  -5   8       79.76       81.47      5.47 o 
  -6  -4   8        4.03       12.78      3.93 o 
  -5  -4   8      102.31       98.37      7.74 o 
  -4  -4   8        1.08        2.65      2.01 o 
  -3  -4   8       28.56       14.08      2.97 o 
  -2  -4   8        9.07        3.37      1.12 o 
  -1  -4   8      274.60      244.46      6.17 o 
   0  -4   8        0.14        0.00      0.69 o 
   1  -4   8      741.08      707.75     10.95 o 
   2  -4   8       33.13       33.37      2.61 o 
   3  -4   8      257.13      265.13      8.00 o 
   4  -4   8      112.96      114.27      7.76 o 
   5  -4   8       16.03       12.92      2.72 o 
  -6  -3   8        0.46        1.00      2.58 o 
  -5  -3   8        1.12        0.14      1.86 o 
  -4  -3   8       33.99       35.62      2.78 o 
  -3  -3   8      144.76      131.46      4.74 o 
  -2  -3   8       35.51       40.24      2.73 o 
  -1  -3   8      127.72      116.41      4.14 o 
   0  -3   8      211.25      211.18      5.45 o 
   1  -3   8        9.57        5.82      1.28 o 
   2  -3   8       23.50       21.98      1.94 o 
   3  -3   8       34.62       35.35      3.27 o 
   4  -3   8        2.71        5.14      2.25 o 
   5  -3   8        5.26        7.13      2.20 o 
   6  -3   8        0.00        1.66      2.80 o 
  -6  -2   8        6.07        4.92      1.79 o 
  -5  -2   8        6.13       10.04      1.85 o 
  -4  -2   8        0.31        0.00      1.07 o 
  -3  -2   8       36.75       34.42      2.77 o 
  -2  -2   8       69.98       62.83      5.66 o 
  -1  -2   8        0.45        0.00      0.78 o 
   0  -2   8      332.18      337.25      6.33 o 
   1  -2   8       28.76       45.08      2.55 o 
   2  -2   8       59.01       54.95      3.26 o 
   3  -2   8       95.77       99.27      3.70 o 
   4  -2   8      139.96      126.81      5.71 o 
   5  -2   8        6.60        2.90      2.26 o 
   6  -2   8        5.96        9.30      2.69 o 
  -7  -1   8        0.04        0.00      2.62 o 
  -6  -1   8        0.27        0.98      1.78 o 
  -5  -1   8       30.52       41.42      3.61 o 
  -4  -1   8       85.32       80.94      4.24 o 
  -3  -1   8       59.14       55.61      3.36 o 
  -2  -1   8       32.53       34.10      2.62 o 
  -1  -1   8        6.23       11.12      4.20 o 
   0  -1   8      139.55      114.78      4.90 o 
   1  -1   8       71.48       67.88      3.98 o 
   2  -1   8      462.48      440.14      7.45 o 
   3  -1   8       26.23       27.23      2.32 o 
   4  -1   8       23.11       23.81      2.32 o 
   5  -1   8       19.85       16.86      3.42 o 
   6  -1   8       14.48       15.26      5.37 o 
  -7   0   8        0.58        0.92      2.60 o 
  -6   0   8       27.17       36.39      4.54 o 
  -5   0   8      214.78      216.46      7.08 o 
  -4   0   8       62.98       56.02      3.73 o 
  -3   0   8      106.54      100.46      4.27 o 
  -2   0   8      669.08      645.50     11.50 o 
  -1   0   8       78.23       80.96      3.51 o 
   0   0   8      294.79      274.36      5.13 o 
   1   0   8       88.63       81.52      3.64 o 
   2   0   8       13.78       10.75      1.44 o 
   3   0   8      222.21      198.97      5.01 o 
   4   0   8       54.64       54.63      3.21 o 
   5   0   8       42.82       43.42      4.15 o 
   6   0   8       16.64       19.38      4.00 o 
  -7   1   8       59.73       60.78      6.26 o 
  -6   1   8       58.07       51.46      5.37 o 
  -5   1   8       32.87       33.86      3.36 o 
  -4   1   8      110.53      116.20      6.40 o 
  -3   1   8       21.96       21.21      2.38 o 
  -2   1   8       14.82       11.24      1.69 o 
  -1   1   8       96.00       82.39      5.86 o 
   0   1   8       59.54       54.06      2.36 o 
   1   1   8      762.55      713.95      9.76 o 
   2   1   8       29.33       31.62      2.17 o 
   3   1   8       62.05       62.87      3.06 o 
   4   1   8       29.91       27.99      2.45 o 
   5   1   8       11.16        9.29      2.65 o 
   6   1   8       53.90       61.80      7.08 o 
  -7   2   8       66.16       78.04      6.83 o 
  -6   2   8       22.62       20.38      3.92 o 
  -5   2   8       64.18       80.39      5.76 o 
  -4   2   8        8.12       10.15      1.97 o 
  -3   2   8      241.34      237.88      6.66 o 
  -2   2   8       10.15        3.88      1.22 o 
  -1   2   8      370.96      357.43      6.96 o 
   0   2   8       88.89       83.00      2.87 o 
   1   2   8      139.19      122.55      3.58 o 
   2   2   8       12.66       12.77      1.51 o 
   3   2   8      222.60      206.34      5.70 o 
   4   2   8        8.87        7.90      1.56 o 
   5   2   8        2.21        1.91      1.32 o 
  -6   3   8        0.34        0.21      2.24 o 
  -5   3   8       74.57       65.33      5.42 o 
  -4   3   8       12.00       12.43      2.58 o 
  -3   3   8      129.00      119.08      4.07 o 
  -2   3   8        0.09        1.47      0.92 o 
  -1   3   8      966.28      943.01     13.21 o 
   0   3   8       22.79       25.97      1.89 o 
   1   3   8      372.76      359.35      6.48 o 
   2   3   8      119.26      110.86      3.62 o 
   3   3   8        7.10        7.55      1.42 o 
   4   3   8       25.12       21.00      2.51 o 
   5   3   8       34.14       33.90      3.45 o 
  -6   4   8        0.05        0.22      2.26 o 
  -5   4   8       17.12       26.43      3.89 o 
  -4   4   8       28.42       21.50      4.64 o 
  -3   4   8      191.56      202.97      5.48 o 
  -2   4   8       34.38       38.18      2.63 o 
  -1   4   8      117.88      115.76      3.54 o 
   0   4   8       95.88      102.57      3.40 o 
   1   4   8      337.48      331.55     10.70 o 
   2   4   8      119.15      118.77      3.85 o 
   3   4   8      231.73      233.67      6.70 o 
   4   4   8       18.65       20.46      4.62 o 
   5   4   8       15.37       16.12      5.14 o 
  -6   5   8        1.82        2.74      3.33 o 
  -5   5   8        4.53        2.67      2.31 o 
  -4   5   8        8.63        7.37      2.27 o 
  -3   5   8      199.05      205.70      7.86 o 
  -2   5   8      103.45      102.49      3.97 o 
  -1   5   8      173.54      181.37      8.02 o 
   0   5   8      428.70      457.68      7.76 o 
   1   5   8      138.01      146.19      4.21 o 
   2   5   8        5.40        5.36      1.98 o 
   3   5   8        5.94        1.22      8.47 o 
   4   5   8        0.21        0.22      2.14 o 
  -5   6   8       45.88       45.41      5.24 o 
  -4   6   8       25.32       20.62      4.32 o 
  -3   6   8       93.40      107.80      7.38 o 
  -2   6   8        3.63        1.23      1.11 o 
  -1   6   8       54.62       67.76      3.15 o 
   0   6   8        0.08        0.33      1.15 o 
   1   6   8       48.41       47.74      8.12 o 
   2   6   8        5.11        7.20      3.40 o 
   3   6   8       23.24       29.25      4.17 o 
   4   6   8        1.49        0.00      4.35 o 
  -5   7   8       56.54       61.04      5.97 o 
  -4   7   8        2.46        4.63      2.67 o 
  -3   7   8       13.17       14.30      5.10 o 
  -2   7   8       47.72       62.79      4.77 o 
  -1   7   8       77.76       80.27      5.17 o 
   0   7   8        6.32       11.09      2.42 o 
   1   7   8        1.32        2.73      1.88 o 
   2   7   8        2.78        1.57      2.23 o 
   3   7   8        8.28        9.82      3.85 o 
  -1   8   8        0.93        0.00      3.03 o 
   0   8   8        0.01        0.67      1.80 o 
   1   8   8       16.95       16.36      4.87 o 
   2   8   8        0.01        0.00      2.18 o 
  -1  -9   9       55.75       72.30     10.76 o 
  -3  -8   9       31.81       35.92      5.86 o 
  -2  -8   9       78.04       57.98      7.74 o 
  -1  -8   9       82.20      113.20     11.93 o 
   1  -8   9       70.91       57.19      8.75 o 
   2  -8   9       21.89        9.64      5.18 o 
   3  -8   9        1.21        0.00      4.08 o 
  -4  -7   9       15.64       24.94      5.46 o 
  -3  -7   9       60.67       59.50      6.75 o 
  -2  -7   9       20.59       28.49      6.18 o 
  -1  -7   9       56.59       49.43      8.05 o 
   0  -7   9       87.90       94.61     10.05 o 
   1  -7   9       25.55       33.75      6.64 o 
   2  -7   9      128.25      155.90     12.51 o 
   3  -7   9       22.76       16.30      2.95 o 
  -5  -6   9        3.74        4.08      3.07 o 
  -4  -6   9       28.84       34.15     11.67 o 
  -3  -6   9        0.28        0.24      2.17 o 
  -2  -6   9      109.52       96.27     10.47 o 
  -1  -6   9        2.75        0.94      3.43 o 
   0  -6   9      216.63      233.23     14.17 o 
   1  -6   9        9.79        8.13      1.64 o 
   2  -6   9      106.28      102.56      5.10 o 
   3  -6   9       14.35       17.38      3.92 o 
   4  -6   9      116.25      117.24     13.68 o 
  -5  -5   9        6.62        0.00      2.86 o 
  -4  -5   9      171.67      175.06      9.40 o 
  -3  -5   9       16.72       20.68      6.81 o 
  -2  -5   9      382.71      366.08     18.34 o 
  -1  -5   9       89.97       89.52      9.31 o 
   0  -5   9      407.88      382.61      8.60 o 
   1  -5   9       17.74       12.53      1.84 o 
   2  -5   9      381.95      359.90      9.16 o 
   3  -5   9       11.16        9.45      2.22 o 
   4  -5   9       25.10       28.23      3.69 o 
   5  -5   9        2.80        5.53      2.85 o 
  -6  -4   9       47.66       44.07      6.35 o 
  -5  -4   9       13.01        7.73      3.12 o 
  -4  -4   9       60.47       61.48      6.24 o 
  -3  -4   9        6.18        8.39      3.79 o 
  -2  -4   9       90.86       92.41      4.05 o 
  -1  -4   9      143.20      138.22      5.83 o 
   0  -4   9        0.83        1.89      1.17 o 
   1  -4   9       12.36       16.22      1.89 o 
   2  -4   9      142.94      143.12      4.90 o 
   3  -4   9       56.53       51.49      3.99 o 
   4  -4   9       51.36       46.34      4.26 o 
   5  -4   9       70.08       82.34      5.90 o 
  -6  -3   9        6.63        4.61      3.10 o 
  -5  -3   9        4.22        5.85      4.10 o 
  -4  -3   9       42.95       47.63      4.92 o 
  -3  -3   9        2.01        1.56      1.27 o 
  -2  -3   9      380.68      371.48     10.29 o 
  -1  -3   9      142.64      146.38      4.96 o 
   0  -3   9      334.31      329.38      7.78 o 
   1  -3   9      452.47      450.89      8.45 o 
   2  -3   9      223.66      229.11      7.17 o 
   3  -3   9       93.06       87.73      4.50 o 
   4  -3   9       95.55      105.69      5.78 o 
   5  -3   9       25.28       24.99      3.54 o 
  -6  -2   9       48.71       53.18      5.54 o 
  -5  -2   9        0.68        1.99      1.79 o 
  -4  -2   9       93.28       99.17      5.55 o 
  -3  -2   9       63.92       80.08      4.17 o 
  -2  -2   9      116.28      107.93      6.76 o 
  -1  -2   9      139.84      143.51      4.90 o 
   0  -2   9      325.87      314.34      6.38 o 
   1  -2   9        0.57        0.66      0.85 o 
   2  -2   9       55.36       51.24      2.84 o 
   3  -2   9      143.55      150.79      4.68 o 
   4  -2   9      124.39      132.98      6.02 o 
   5  -2   9       86.93       97.35      6.01 o 
  -6  -1   9       37.41       48.05      4.36 o 
  -5  -1   9       24.41       28.81      3.35 o 
  -4  -1   9      229.33      250.18      7.42 o 
  -3  -1   9        0.71        0.35      1.01 o 
  -2  -1   9      222.86      218.33      7.75 o 
  -1  -1   9        9.84        9.25      1.67 o 
   0  -1   9       16.37       16.41      1.80 o 
   1  -1   9       75.62       80.74      3.11 o 
   2  -1   9      203.61      212.12      5.15 o 
   3  -1   9        0.06        0.98      1.06 o 
   4  -1   9      250.90      246.44      6.53 o 
   5  -1   9       36.45       46.41      4.40 o 
  -6   0   9        8.20        8.90      3.01 o 
  -5   0   9        0.04        0.00      1.31 o 
  -4   0   9       29.39       29.42      3.10 o 
  -3   0   9        1.80        0.37      1.04 o 
  -2   0   9        3.07        2.20      1.26 o 
  -1   0   9        0.17        0.76      0.97 o 
   0   0   9       79.07       80.95      2.94 o 
   1   0   9        2.78        2.05      0.91 o 
   2   0   9      303.04      309.35      6.33 o 
   3   0   9      153.51      154.20      4.58 o 
   4   0   9       57.25       56.52      3.32 o 
   5   0   9      191.26      226.19      8.17 o 
  -6   1   9       29.34       48.89      8.03 o 
  -5   1   9       38.07       38.84      3.71 o 
  -4   1   9        6.70        5.52      1.71 o 
  -3   1   9       23.81       18.56      2.68 o 
  -2   1   9       18.47       14.62      2.10 o 
  -1   1   9        4.44        3.73      1.45 o 
   0   1   9       16.38       16.57      1.59 o 
   1   1   9      561.86      524.55      8.35 o 
   2   1   9      118.21      112.73      3.80 o 
   3   1   9      297.55      300.62      6.53 o 
   4   1   9      151.69      159.70      5.26 o 
   5   1   9       77.66       80.89      4.18 o 
  -6   2   9        9.29       10.73      3.27 o 
  -5   2   9        6.24        2.45      1.94 o 
  -4   2   9       27.21       31.90      3.24 o 
  -3   2   9        9.29        6.13      3.28 o 
  -2   2   9       17.69       15.54      1.81 o 
  -1   2   9      259.76      247.01      5.95 o 
   0   2   9      251.16      234.94      5.12 o 
   1   2   9       43.42       41.09      2.46 o 
   2   2   9      138.57      144.02      4.25 o 
   3   2   9       96.77      104.55      3.94 o 
   4   2   9      104.80      113.14      4.70 o 
   5   2   9       27.41       29.81      2.90 o 
  -6   3   9       35.20       46.42      5.64 o 
  -5   3   9        7.03        7.54      3.64 o 
  -4   3   9      171.11      163.62      6.60 o 
  -3   3   9      112.84      115.89      4.27 o 
  -2   3   9      432.48      425.60      8.37 o 
  -1   3   9       32.42       34.74      2.62 o 
   0   3   9      613.54      580.55      8.96 o 
   1   3   9       37.18       32.68      2.29 o 
   2   3   9      276.46      264.55      6.25 o 
   3   3   9       19.55       16.44      2.32 o 
   4   3   9       49.53       50.28      3.26 o 
   5   3   9        8.99        9.95      2.65 o 
  -6   4   9      151.65      162.61      8.96 o 
  -5   4   9       70.97       79.84     11.31 o 
  -4   4   9      268.87      270.02      9.82 o 
  -3   4   9       59.40       56.91      3.38 o 
  -2   4   9      327.46      315.42      7.18 o 
  -1   4   9      111.99       98.88      3.93 o 
   0   4   9        1.79        0.70      0.89 o 
   1   4   9       32.78       24.07      2.08 o 
   2   4   9       68.88       74.31      3.71 o 
   3   4   9       22.02       28.69      3.84 o 
   4   4   9      142.50      152.86      8.39 o 
  -5   5   9       32.08       18.16      4.12 o 
  -4   5   9       18.44       18.53      6.73 o 
  -3   5   9        0.08        1.28      1.49 o 
  -2   5   9      124.30      127.98      4.60 o 
  -1   5   9       28.46       32.84      2.68 o 
   0   5   9       54.97       57.34      3.39 o 
   1   5   9      149.85      157.94      4.62 o 
   2   5   9       27.84       29.88      3.88 o 
   3   5   9        7.05        9.84      3.63 o 
   4   5   9        0.02        0.00      2.62 o 
  -5   6   9        0.01        0.00      2.31 o 
  -4   6   9        6.46        9.86      3.09 o 
  -3   6   9       32.68       34.83      4.08 o 
  -2   6   9        4.31        2.50      1.34 o 
  -1   6   9       43.36       44.53      3.12 o 
   0   6   9        6.65        6.04      1.55 o 
   1   6   9       15.76        7.59      3.42 o 
   2   6   9       18.58       20.12      4.21 o 
   3   6   9       26.89       28.07      4.20 o 
  -4   7   9       82.17       89.86      6.68 o 
  -3   7   9        0.00        0.54      1.87 o 
  -2   7   9       18.67       19.22      3.48 o 
  -1   7   9       15.79       10.76      3.11 o 
   0   7   9       49.67       48.84      4.71 o 
   1   7   9        4.53        9.17      2.74 o 
   2   7   9       50.23       77.31      6.24 o 
   0   8   9       49.94       73.09      6.45 o 
  -2  -8  10        1.54        6.01      5.00 o 
  -1  -8  10        0.00        0.65      4.31 o 
  -3  -7  10       35.86       35.70      8.03 o 
  -2  -7  10       22.80       30.68      7.62 o 
  -1  -7  10       44.87       50.48      8.81 o 
   0  -7  10       23.70       24.20      6.21 o 
   2  -7  10       12.50       14.22      5.25 o 
   3  -7  10      113.04      127.10      6.47 o 
  -4  -6  10        0.69        0.39      3.00 o 
  -3  -6  10       78.11       74.23     10.65 o 
  -2  -6  10        0.95        5.14      3.97 o 
  -1  -6  10       80.71       83.15     10.02 o 
   0  -6  10       16.47       24.91      6.28 o 
   1  -6  10      198.94      231.53     10.40 o 
   2  -6  10        1.94        2.23      1.61 o 
   3  -6  10       80.64       88.51      6.45 o 
  -5  -5  10       31.61       40.87      6.27 o 
  -4  -5  10       98.36       82.64     10.76 o 
  -3  -5  10       58.11       65.82      9.67 o 
  -2  -5  10      154.29      145.68     12.45 o 
  -1  -5  10      344.93      316.28     11.37 o 
   0  -5  10      271.03      256.94      7.24 o 
   1  -5  10      152.19      155.31      5.82 o 
   2  -5  10       28.86       28.32      3.35 o 
   3  -5  10       17.44       24.43      3.24 o 
   4  -5  10        0.78        1.74      2.02 o 
  -5  -4  10      144.61      163.08     14.51 o 
  -4  -4  10      129.98      100.76     11.19 o 
  -3  -4  10      421.38      435.62     20.97 o 
  -2  -4  10       35.90       33.18      2.99 o 
  -1  -4  10      150.87      160.04      5.52 o 
   0  -4  10        0.28        0.00      0.99 o 
   1  -4  10        0.46        1.16      1.27 o 
   2  -4  10       10.74       12.85      1.82 o 
   3  -4  10        0.73        0.00      1.39 o 
   4  -4  10        0.73        2.95      2.09 o 
  -6  -3  10        4.79        8.14      5.11 o 
  -5  -3  10       13.58       13.34      5.54 o 
  -4  -3  10        6.83        2.03      1.62 o 
  -3  -3  10       53.01       52.89      3.71 o 
  -2  -3  10       10.30        6.84      1.99 o 
  -1  -3  10      276.80      267.19      7.23 o 
   0  -3  10       28.47       28.44      2.74 o 
   1  -3  10       19.08       22.54      2.29 o 
   2  -3  10        9.45       11.72      2.17 o 
   3  -3  10        0.10        0.00      1.16 o 
   4  -3  10        1.32        0.00      1.71 o 
   5  -3  10       18.57       10.38      3.43 o 
  -6  -2  10        0.08        0.00      2.32 o 
  -5  -2  10       99.24      115.18      5.87 o 
  -4  -2  10       20.11       25.17      3.04 o 
  -3  -2  10      182.48      177.28      6.11 o 
  -2  -2  10       13.37       12.97      2.48 o 
  -1  -2  10       25.38       24.54      2.91 o 
   0  -2  10       45.27       48.42      3.39 o 
   1  -2  10      270.31      276.05      5.99 o 
   2  -2  10       34.56       27.96      3.12 o 
   3  -2  10      151.86      161.34      5.00 o 
   4  -2  10      100.75       96.64      5.64 o 
   5  -2  10        6.15        4.15      2.80 o 
  -6  -1  10       28.26       19.86      3.36 o 
  -5  -1  10      114.49      120.45      5.83 o 
  -4  -1  10        5.99        4.11      1.69 o 
  -3  -1  10      159.12      151.65      5.74 o 
  -2  -1  10        0.07        0.99      1.14 o 
  -1  -1  10      478.52      485.57     10.33 o 
   0  -1  10      262.94      237.96     10.13 o 
   1  -1  10      113.15      110.35      3.75 o 
   2  -1  10      327.49      318.96      6.76 o 
   3  -1  10        2.96        3.95      1.26 o 
   4  -1  10      133.78      124.18      4.78 o 
   5  -1  10        1.32        0.35      1.86 o 
  -6   0  10       12.81       13.63      3.62 o 
  -5   0  10      132.39      146.51      6.46 o 
  -4   0  10        7.27        2.73      1.62 o 
  -3   0  10      212.90      225.14     16.89 o 
  -2   0  10      351.13      339.28      8.53 o 
  -1   0  10      141.21      130.29      5.00 o 
   0   0  10      792.71      760.13     12.18 o 
   1   0  10        1.03        0.45      0.83 o 
   2   0  10      150.84      161.47      4.69 o 
   3   0  10       14.59       11.68      1.73 o 
   4   0  10       33.97       33.90      4.02 o 
   5   0  10       13.21       13.37      2.80 o 
  -6   1  10       29.49       36.14      5.05 o 
  -5   1  10        8.80       16.20      2.79 o 
  -4   1  10      200.98      202.36      6.98 o 
  -3   1  10        2.73        1.68      1.49 o 
  -2   1  10      493.45      452.60     10.12 o 
  -1   1  10      257.88      249.83      6.30 o 
   0   1  10        1.32        3.35      1.83 o 
   1   1  10       80.79       79.48      3.94 o 
   2   1  10       21.18       17.83      2.01 o 
   3   1  10        9.39        6.43      1.36 o 
   4   1  10        8.03       10.29      1.96 o 
   5   1  10       21.79       16.07      2.51 o 
  -6   2  10       92.77      104.55      7.54 o 
  -5   2  10       33.42       28.52      4.60 o 
  -4   2  10      191.76      193.75      6.87 o 
  -3   2  10      245.40      262.52      7.72 o 
  -2   2  10        7.77        6.61      1.41 o 
  -1   2  10       62.11       67.12      6.85 o 
   0   2  10        9.43       10.55      1.59 o 
   1   2  10      147.24      140.74      4.31 o 
   2   2  10        1.48        0.24      0.98 o 
   3   2  10       67.98       73.98      3.70 o 
   4   2  10        9.01       10.12      2.49 o 
  -6   3  10        0.07        0.00      2.58 o 
  -5   3  10        1.86        3.83      2.42 o 
  -4   3  10       33.20       34.15      3.48 o 
  -3   3  10       29.59       24.04      4.20 o 
  -2   3  10      117.82      108.27      4.33 o 
  -1   3  10      236.41      239.51      6.32 o 
   0   3  10       42.06       48.09      3.16 o 
   1   3  10      193.06      174.64      4.81 o 
   2   3  10        0.38        0.37      0.95 o 
   3   3  10      129.20      139.46      4.77 o 
   4   3  10       45.14       46.46      3.41 o 
  -5   4  10      213.27      235.22     11.53 o 
  -4   4  10      135.60      120.47      7.13 o 
  -3   4  10      422.31      424.93      9.06 o 
  -2   4  10        3.90        1.86      1.71 o 
  -1   4  10      360.45      348.26      7.80 o 
   0   4  10      106.93       88.49      5.61 o 
   1   4  10       54.14       63.27      3.33 o 
   2   4  10      163.97      147.43      5.52 o 
   3   4  10       13.01       11.86      2.07 o 
  -5   5  10       69.38       72.92      6.42 o 
  -4   5  10        0.76        0.00      2.00 o 
  -3   5  10       35.81       41.09      4.39 o 
  -2   5  10      284.87      282.71      7.20 o 
  -1   5  10        0.05        0.00      0.99 o 
   0   5  10      131.99      111.91      4.58 o 
   1   5  10       64.37       80.92      3.74 o 
   2   5  10       15.81       22.14      3.71 o 
   3   5  10       21.55       27.32      5.31 o 
  -4   6  10      172.98      194.60      9.13 o 
  -3   6  10        0.83        4.70      2.47 o 
  -2   6  10       54.41       48.92      4.02 o 
  -1   6  10        7.85       12.84      2.07 o 
   0   6  10       10.89        7.62      2.39 o 
   1   6  10        1.58        3.38      2.28 o 
   2   6  10        0.05        2.32      2.18 o 
  -3   7  10        9.38        1.34      2.27 o 
  -2   7  10        1.03        2.29      2.98 o 
  -1   7  10        1.30        1.35      3.02 o 
   0   7  10        0.22        0.00      2.63 o 
   1   7  10       12.54       15.35      3.38 o 
  -2  -7  11        0.04        2.74      4.26 o 
  -1  -7  11        0.14        4.82      5.05 o 
   0  -7  11        7.74        2.31      4.19 o 
  -3  -6  11        7.25        9.89      5.31 o 
  -2  -6  11       21.74       24.65      6.59 o 
  -1  -6  11        0.01        1.68      3.68 o 
   0  -6  11        3.44        1.26      4.37 o 
   1  -6  11       15.15       17.24      9.44 o 
   2  -6  11       15.79       36.93      4.94 o 
   3  -6  11       49.41       41.53      4.26 o 
  -4  -5  11        6.59        3.61      4.04 o 
  -3  -5  11       23.50       14.04      5.99 o 
  -2  -5  11       15.20        6.35      4.37 o 
  -1  -5  11        1.29        0.38      1.30 o 
   0  -5  11       55.69       71.65      4.27 o 
   1  -5  11       25.90       16.46      2.53 o 
   2  -5  11      111.07      102.96     13.42 o 
   3  -5  11       12.51       12.53      2.61 o 
  -5  -4  11      122.40       96.92     12.02 o 
  -4  -4  11       37.14       48.42      8.75 o 
  -3  -4  11       26.54       37.27      7.65 o 
  -2  -4  11      246.94      241.55      7.35 o 
  -1  -4  11        1.46        1.13      1.40 o 
   0  -4  11      193.22      187.03      9.22 o 
   1  -4  11        0.59        2.01      1.61 o 
   2  -4  11      155.09      154.16      5.59 o 
   3  -4  11       50.47       60.60      4.70 o 
   4  -4  11       34.72       33.64      5.00 o 
  -5  -3  11        5.25        5.85      4.53 o 
  -4  -3  11       69.20       89.41      6.59 o 
  -3  -3  11       24.22       17.44      2.61 o 
  -2  -3  11      105.95      113.89      6.78 o 
  -1  -3  11       54.55       58.93      3.91 o 
   0  -3  11      144.79      135.15      5.44 o 
   1  -3  11      113.64      124.17      5.38 o 
   2  -3  11      116.78      116.48      4.52 o 
   3  -3  11        6.89       10.59      2.36 o 
   4  -3  11       92.30       81.20      5.59 o 
  -5  -2  11        3.45        8.89      2.56 o 
  -4  -2  11       23.71       28.79      3.47 o 
  -3  -2  11      136.44      134.16      5.70 o 
  -2  -2  11       24.98       28.63      3.07 o 
  -1  -2  11       11.87       11.11      2.13 o 
   0  -2  11      158.94      156.24      5.83 o 
   1  -2  11       12.38       11.55      2.29 o 
   2  -2  11      120.40      117.74      6.31 o 
   3  -2  11       47.44       47.20      3.52 o 
   4  -2  11       29.28       21.78      6.95 o 
  -5  -1  11        1.47        4.17      2.16 o 
  -4  -1  11       15.22       12.26      2.35 o 
  -3  -1  11        9.83        6.45      2.77 o 
  -2  -1  11      170.98      162.11      6.03 o 
  -1  -1  11       40.41       35.80      6.10 o 
   0  -1  11       94.34       96.53      6.99 o 
   1  -1  11       95.62       96.83      6.21 o 
   2  -1  11        6.10        2.16      1.17 o 
   3  -1  11       43.37       40.53      4.19 o 
   4  -1  11       42.35       38.98      5.23 o 
  -6   0  11        0.32        3.46      2.84 o 
  -5   0  11       28.26       28.38      3.67 o 
  -4   0  11       57.52       59.81      7.30 o 
  -3   0  11        0.72        1.63      1.45 o 
  -2   0  11       48.94       43.23      3.62 o 
  -1   0  11       54.82       59.84      4.00 o 
   0   0  11       83.20       76.51      4.26 o 
   1   0  11       32.32       37.56      2.99 o 
   2   0  11      385.95      384.33      7.83 o 
   3   0  11       11.70        7.28      1.65 o 
   4   0  11       15.28       16.92      2.45 o 
  -5   1  11        0.31        0.93      1.89 o 
  -4   1  11        0.62        1.67      1.56 o 
  -3   1  11      136.45      135.18      5.80 o 
  -2   1  11      438.74      432.57     10.32 o 
  -1   1  11       16.86       16.65      2.13 o 
   0   1  11      448.57      450.70      9.21 o 
   1   1  11        0.43        1.53      1.07 o 
   2   1  11       16.87       18.66      2.19 o 
   3   1  11       10.13        9.22      1.88 o 
   4   1  11        0.35        2.95      1.71 o 
  -5   2  11       50.52       58.51      5.88 o 
  -4   2  11      130.02      127.13      6.07 o 
  -3   2  11        1.47        0.09      1.08 o 
  -2   2  11       64.66       57.74      5.54 o 
  -1   2  11        2.23        0.55      0.99 o 
   0   2  11        3.80        3.05      1.23 o 
   1   2  11        0.03        0.13      1.12 o 
   2   2  11        6.61        3.99      1.31 o 
   3   2  11        0.24        0.84      1.42 o 
   4   2  11        6.40        7.72      2.02 o 
  -5   3  11        2.69        3.34      2.64 o 
  -4   3  11       74.72       62.02      4.61 o 
  -3   3  11        6.76        4.65      1.47 o 
  -2   3  11        0.84        0.01      1.09 o 
  -1   3  11        0.09        1.05      1.51 o 
   0   3  11       26.53       30.96      2.78 o 
   1   3  11        0.85        4.08      1.37 o 
   2   3  11        5.26        3.26      1.40 o 
   3   3  11       33.49       33.66      3.59 o 
  -5   4  11       76.99       70.33      8.90 o 
  -4   4  11       43.65       39.93      4.95 o 
  -3   4  11       25.07       16.21      2.41 o 
  -2   4  11        5.49        9.65      1.83 o 
  -1   4  11       25.12       27.25      4.02 o 
   0   4  11        1.12        0.00      1.16 o 
   1   4  11       32.76       36.88      5.82 o 
   2   4  11       38.79       46.10      3.54 o 
   3   4  11        0.60        0.00      1.84 o 
  -4   5  11       11.50        2.97      2.38 o 
  -3   5  11       29.15       37.83      4.60 o 
  -2   5  11        4.65        6.21      1.88 o 
  -1   5  11        8.16        6.49      1.74 o 
   0   5  11       32.01       28.69      2.86 o 
   1   5  11        8.46        7.39      1.84 o 
   2   5  11       11.16        9.19      2.96 o 
  -3   6  11       26.14       27.54      4.40 o 
  -2   6  11       13.33        6.36      2.29 o 
  -1   6  11       13.95       21.18      3.00 o 
   0   6  11       15.00        8.94      2.45 o 
   1   6  11       91.88       97.17     13.39 o 
  -2  -6  12       16.24       16.82      6.41 o 
  -1  -6  12        2.96        1.82      4.24 o 
   0  -6  12        1.83        0.00      3.75 o 
   1  -6  12        4.31        0.96      2.47 o 
  -3  -5  12        6.22        4.51      4.87 o 
  -2  -5  12        1.81        0.00      4.28 o 
  -1  -5  12       42.49       45.77      8.28 o 
   0  -5  12        0.14        2.16      2.01 o 
   1  -5  12       34.39       40.75      3.81 o 
   2  -5  12        1.39        4.13      2.45 o 
  -4  -4  12       39.28       15.61      6.17 o 
  -3  -4  12      102.27      106.36     12.45 o 
  -2  -4  12       10.99        8.64      2.27 o 
  -1  -4  12       74.02       75.00      4.66 o 
   0  -4  12        0.20        0.00      1.43 o 
   1  -4  12        6.59        9.46      3.41 o 
   2  -4  12       21.65       22.32      2.80 o 
   3  -4  12       53.34       58.89     13.50 o 
  -4  -3  12       16.59       15.81      3.01 o 
  -3  -3  12       32.58       33.73      4.91 o 
  -2  -3  12       16.14       13.51      2.50 o 
  -1  -3  12       17.88       28.56      3.22 o 
   0  -3  12       12.02       12.50      3.17 o 
   1  -3  12       90.01       74.43      4.16 o 
   2  -3  12       27.54       23.38      2.82 o 
   3  -3  12       23.77       27.75      4.16 o 
  -5  -2  12        1.82        0.00      2.01 o 
  -4  -2  12       49.72       48.30      4.39 o 
  -3  -2  12       28.46       31.56      3.51 o 
  -2  -2  12      173.62      168.06      6.51 o 
  -1  -2  12       34.20       32.83      3.39 o 
   0  -2  12      179.79      174.82      6.53 o 
   1  -2  12       10.47        8.85      1.91 o 
   2  -2  12      152.66      169.67      7.52 o 
   3  -2  12       24.85       26.20      3.03 o 
  -5  -1  12       17.65       26.11      3.75 o 
  -4  -1  12      348.90      345.04     10.09 o 
  -3  -1  12        3.36        5.70      1.90 o 
  -2  -1  12      380.28      378.72      9.97 o 
  -1  -1  12       10.80       12.43      2.24 o 
   0  -1  12      297.40      267.60      9.69 o 
   1  -1  12        0.01        0.88      1.30 o 
   2  -1  12       71.59       79.26      4.48 o 
   3  -1  12       25.55       24.18      2.69 o 
  -5   0  12        5.77        2.19      2.17 o 
  -4   0  12      204.18      224.93      8.12 o 
  -3   0  12       49.82       48.00      4.22 o 
  -2   0  12       32.39       37.11      3.70 o 
  -1   0  12       10.35       11.07      2.35 o 
   0   0  12        0.04        0.00      1.11 o 
   1   0  12        9.70        6.84      1.66 o 
   2   0  12      102.23      114.05      5.92 o 
   3   0  12       27.78       29.35      2.81 o 
  -5   1  12      169.62      172.02      7.54 o 
  -4   1  12       79.15       73.39      5.85 o 
  -3   1  12       68.62       77.16      5.02 o 
  -2   1  12       29.46       27.48      3.28 o 
  -1   1  12       43.14       43.04      3.30 o 
   0   1  12       42.16       49.39      4.60 o 
   1   1  12      120.88      127.07      6.76 o 
   2   1  12       11.74        7.93      2.01 o 
   3   1  12       30.12       34.89      3.13 o 
  -5   2  12       26.48       34.74      6.82 o 
  -4   2  12       10.13        6.12      2.33 o 
  -3   2  12       78.04       76.47      4.42 o 
  -2   2  12        1.78        2.56      1.36 o 
  -1   2  12      104.45      103.29      4.83 o 
   0   2  12        0.24        0.28      1.45 o 
   1   2  12      116.39      110.97      7.95 o 
   2   2  12       30.73       33.48      3.21 o 
   3   2  12       49.05       52.94      5.72 o 
  -4   3  12       12.93       13.41      2.81 o 
  -3   3  12       47.61       37.18      4.51 o 
  -2   3  12       15.80       16.09      2.38 o 
  -1   3  12       48.46       43.55      3.53 o 
   0   3  12      101.13       99.29      4.80 o 
   1   3  12        4.22        7.15      1.89 o 
   2   3  12        0.30        0.00      1.54 o 
  -4   4  12       34.82       50.66      7.67 o 
  -3   4  12        6.17        5.40      1.92 o 
  -2   4  12       92.13      103.37      5.12 o 
  -1   4  12        4.27        4.95      1.82 o 
   0   4  12        3.89        3.81      2.43 o 
   1   4  12        4.29        4.83      1.75 o 
   2   4  12       24.79       21.04      5.90 o 
  -3   5  12        0.75        3.06      2.38 o 
  -2   5  12        3.84        3.11      1.89 o 
  -1   5  12        3.17        5.34      2.63 o 
   0   5  12        9.38       10.50      2.39 o 
   1   5  12        8.48       15.18      4.76 o 
  -2  -5  13       24.97       17.09      7.00 o 
  -1  -5  13       17.70       13.49      3.40 o 
   0  -5  13       16.11       19.15      4.67 o 
   1  -5  13       24.49       28.57      3.64 o 
  -3  -4  13       14.77       15.52      6.23 o 
  -2  -4  13        0.14        1.99      1.94 o 
  -1  -4  13       64.47       69.89      4.83 o 
   0  -4  13       29.18       29.01      3.53 o 
   1  -4  13        0.16        1.13      1.83 o 
   2  -4  13       24.05       29.28      5.77 o 
  -4  -3  13       17.70       20.59      5.52 o 
  -3  -3  13       17.53       17.91      3.07 o 
  -2  -3  13       39.54       50.49      4.37 o 
  -1  -3  13        4.71        2.19      1.99 o 
   0  -3  13       21.19       34.11      3.75 o 
   1  -3  13        0.12        1.63      1.67 o 
   2  -3  13       14.27       16.47      2.67 o 
  -4  -2  13        1.79        4.32      2.40 o 
  -3  -2  13        8.34        4.40      2.14 o 
  -2  -2  13        7.72       11.68      2.67 o 
  -1  -2  13       17.92       18.49      3.38 o 
   0  -2  13        1.47        0.24      1.53 o 
   1  -2  13       30.73       28.16      3.77 o 
   2  -2  13        1.00        0.00      1.57 o 
  -4  -1  13       24.13       26.84      3.70 o 
  -3  -1  13       33.87       32.17      3.70 o 
  -2  -1  13       15.92        9.47      2.51 o 
  -1  -1  13       74.83       88.73      5.37 o 
   0  -1  13        1.54        0.00      1.37 o 
   1  -1  13       92.97       81.03      4.64 o 
   2  -1  13        0.17        0.00      1.53 o 
  -4   0  13        0.01        1.71      2.15 o 
  -3   0  13      134.48      158.70      7.10 o 
  -2   0  13        5.84        3.88      2.11 o 
  -1   0  13      190.44      178.14      6.55 o 
   0   0  13       48.56       45.14      3.67 o 
   1   0  13       15.53       18.43      2.60 o 
   2   0  13       12.30       12.13      2.87 o 
  -4   1  13        0.01        2.22      2.16 o 
  -3   1  13       28.91       41.04      4.83 o 
  -2   1  13       99.74       97.50      5.02 o 
  -1   1  13        0.83        0.00      1.38 o 
   0   1  13       53.61       57.17      4.64 o 
   1   1  13       26.87       31.82      3.23 o 
   2   1  13       38.52       42.59      3.74 o 
  -4   2  13       88.59       95.63      6.23 o 
  -3   2  13        6.72        5.79      1.94 o 
  -2   2  13       99.95       91.72      4.99 o 
  -1   2  13       11.92        5.96      2.49 o 
   0   2  13       32.30       39.18      3.53 o 
   1   2  13        5.04        3.64      1.76 o 
   2   2  13       62.78       75.33      6.71 o 
  -3   3  13       43.91       40.36      3.80 o 
  -2   3  13       16.96       23.54      2.97 o 
  -1   3  13       12.87       15.35      2.57 o 
   0   3  13      158.17      184.06      7.24 o 
   1   3  13       60.42       70.41      4.46 o 
  -2   4  13       51.53       70.80      4.68 o 
  -1   4  13       56.54       51.18      3.97 o 
   0   4  13        0.48        1.13      1.65 o 
  -2  -3  14       21.49       20.62      4.23 o 
  -1  -3  14        0.06        0.00      1.92 o 
   0  -3  14       28.36       27.75      4.85 o 
  -2  -2  14       34.03       40.70      4.22 o 
  -1  -2  14       18.27       28.45      4.50 o 
   0  -2  14       39.49       39.93      3.71 o 
   1  -2  14       55.68       55.43      5.09 o 
  -3  -1  14       18.63       26.82      4.53 o 
  -2  -1  14        2.18        1.92      1.98 o 
  -1  -1  14       30.59       43.97      3.98 o 
   0  -1  14        0.14        0.00      1.57 o 
   1  -1  14       33.36       50.46      4.95 o 
  -3   0  14        0.07        1.15      2.35 o 
  -2   0  14        2.19        1.65      1.72 o 
  -1   0  14       24.67       22.94      3.07 o 
   0   0  14        4.41        4.83      2.17 o 
   1   0  14        0.89        0.00      2.03 o 
  -2   1  14        6.44       10.92      2.46 o 
  -1   1  14       18.88       13.64      2.56 o 
   0   1  14        5.92        8.79      2.28 o 
  -2   2  14       14.59       14.54      3.83 o 
  -1   2  14        5.92        5.65      2.33 o 
   0   2  14        1.55        1.61      2.38 o 
                                                 
